# Supplementary material for: ﻿Thirteen species of jumping spiders from northern Vietnam (Araneae, Salticidae)
Source: Zookeys. 2023 Feb 16;1148:119–65. doi: 10.3897/zookeys.1148.98271 (PMC10194416; doi:10.3897/zookeys.1148.98271)
Supplement: XML Treatment for Chinattus [file zookeys.1148.98271-treatment1.xml]

<!DOCTYPE tp:taxon-treatment
  PUBLIC "-//TaxonX//DTD Taxonomic Treatment Publishing DTD v0 20100105//EN" "tax-treatment-NSO.dtd">
<tp:taxon-treatment xmlns:tp="http://www.plazi.org/taxpub"><tp:treatment-meta><kwd-group><label>Taxon classification</label><kwd>
              <named-content content-type="kingdom">Animalia</named-content>
            </kwd><kwd>
              <named-content content-type="order">Araneae</named-content>
            </kwd><kwd>
              <named-content content-type="family">Salticidae</named-content>
            </kwd></kwd-group><mixed-citation publication-type="journal"><person-group><name><surname>Wang</surname><given-names>Cheng</given-names></name><name><surname>Li</surname><given-names>Shuqiang</given-names></name><name><surname>Pham</surname><given-names>Dinh-Sac</given-names></name></person-group><article-title>﻿Thirteen species of jumping spiders from northern Vietnam (<tp:taxon-name><tp:taxon-name-part taxon-name-part-type="order">Araneae</tp:taxon-name-part></tp:taxon-name>, <tp:taxon-name><tp:taxon-name-part taxon-name-part-type="family">Salticidae</tp:taxon-name-part></tp:taxon-name>)</article-title><source>Zookeys</source><day>16</day><month>02</month><year>2023</year><volume>1148</volume><fpage>119</fpage><lpage>165</lpage><pub-id pub-id-type="doi">10.3897/zookeys.1148.98271</pub-id></mixed-citation></tp:treatment-meta><tp:nomenclature><label>﻿Genus</label><tp:taxon-name>
            <object-id xmlns:xlink="http://www.w3.org/1999/xlink" content-type="arpha" xlink:type="simple">ABA3B963-392B-51D2-AFE5-83F325BDA5C5</object-id>
            <tp:taxon-name-part taxon-name-part-type="genus" reg="Chinattus">Chinattus</tp:taxon-name-part>
          </tp:taxon-name><tp:taxon-authority>Logunov, 1999</tp:taxon-authority></tp:nomenclature><tp:treatment-sec sec-type="type species" id="SECID0EBNAC"><title>Type species.</title><p><italic><tp:taxon-name><tp:taxon-name-part taxon-name-part-type="genus" reg="Habrocestoides">Habrocestoides</tp:taxon-name-part><tp:taxon-name-part taxon-name-part-type="species" reg="szechwanensis">szechwanensis</tp:taxon-name-part></tp:taxon-name></italic> Prószyński, 1992 from China.</p></tp:treatment-sec><tp:treatment-sec sec-type="comments" id="SECID0ESNAC"><title>Comments.</title><p><italic><tp:taxon-name><tp:taxon-name-part taxon-name-part-type="genus" reg="Chinattus">Chinattus</tp:taxon-name-part></tp:taxon-name></italic> is placed in the tribe <tp:taxon-name><tp:taxon-name-part taxon-name-part-type="tribe">Hasariini</tp:taxon-name-part></tp:taxon-name> together with thirteen other genera, and is represented by 20 species mainly distributed in Asia, as well as presents the highest diversity in China (<xref ref-type="bibr" rid="B13">Maddison 2015</xref>; <xref ref-type="bibr" rid="B24">WSC 2023</xref>). The genus is rather well studied due to all of its species having diagnostic drawings, but more than one-third of these species are known only from a single sex (<xref ref-type="bibr" rid="B24">WSC 2023</xref>). To date, only two species have been recorded from Vietnam (<xref ref-type="bibr" rid="B24">WSC 2023</xref>). In the present work, we place the two new species described below into <italic><tp:taxon-name><tp:taxon-name-part taxon-name-part-type="genus" reg="Chinattus">Chinattus</tp:taxon-name-part></tp:taxon-name></italic> due to the similarity of habitus and copulatory organs. However, it is worth mentioning that they are also different from other <italic><tp:taxon-name><tp:taxon-name-part taxon-name-part-type="genus" reg="Chinattus">Chinattus</tp:taxon-name-part></tp:taxon-name></italic> species by the absence of a basal epigynal plate and its round internal structure, and having retromarginal cheliceral fissident tooth with at least five cusps (vs. the presence of basal epigynal plate with a round internal structure and having a single retromarginal cheliceral tooth in the generotype and its congeners; see <xref ref-type="bibr" rid="B16">Metzner 2023</xref>), and so, the generic position of those two species may need further confirmation. Moreover, <italic><tp:taxon-name><tp:taxon-name-part taxon-name-part-type="genus" reg="Chinattus">Chinattus</tp:taxon-name-part></tp:taxon-name></italic> presents very similar habitus and copulatory organs with <italic><tp:taxon-name><tp:taxon-name-part taxon-name-part-type="genus" reg="Jajpurattus">Jajpurattus</tp:taxon-name-part></tp:taxon-name></italic> Prószyński, 1992, and the relationship between these two genera may also need further attention.</p></tp:treatment-sec><ref-list><ref id="B13"><mixed-citation xmlns:xlink="http://www.w3.org/1999/xlink" xlink:type="simple"><person-group><name name-style="western"><surname>Maddison</surname><given-names>WP</given-names></name></person-group> (<year>2015</year>) <article-title>A phylogenetic classification of jumping spiders (<tp:taxon-name><tp:taxon-name-part taxon-name-part-type="order">Araneae</tp:taxon-name-part></tp:taxon-name>: <tp:taxon-name><tp:taxon-name-part taxon-name-part-type="family">Salticidae</tp:taxon-name-part></tp:taxon-name>).</article-title><source>The Journal of Arachnology</source><volume>43</volume>(<issue>3</issue>): <fpage>231</fpage>–<lpage>292</lpage>. <ext-link xlink:href="10.1636/arac-43-03-231-292" ext-link-type="doi" xlink:type="simple">https://doi.org/10.1636/arac-43-03-231-292</ext-link></mixed-citation></ref><ref id="B24"><mixed-citation xmlns:xlink="http://www.w3.org/1999/xlink" xlink:type="simple">WSC (<year>2023</year>) World Spider Catalog. Version 24. Natural History Museum Bern. <ext-link xlink:href="10.24436/2" ext-link-type="doi" xlink:type="simple">https://doi.org/10.24436/2</ext-link> [Accessed on 23 January 2023]</mixed-citation></ref><ref id="B16"><mixed-citation xmlns:xlink="http://www.w3.org/1999/xlink" xlink:type="simple"><person-group><name name-style="western"><surname>Metzner</surname><given-names>H</given-names></name></person-group> (<year>2023</year>) Jumping spiders (<tp:taxon-name><tp:taxon-name-part taxon-name-part-type="class">Arachnida</tp:taxon-name-part></tp:taxon-name>: <tp:taxon-name><tp:taxon-name-part taxon-name-part-type="order">Araneae</tp:taxon-name-part></tp:taxon-name>: <tp:taxon-name><tp:taxon-name-part taxon-name-part-type="family">Salticidae</tp:taxon-name-part></tp:taxon-name>) of the world. <ext-link xlink:href="https://www.jumping-spiders.com" ext-link-type="uri" xlink:type="simple">https://www.jumping-spiders.com</ext-link> [Accessed 23 January 2023]</mixed-citation></ref></ref-list></tp:taxon-treatment>
