# Supplementary material for: ﻿Thirteen species of jumping spiders from northern Vietnam (Araneae, Salticidae)
Source: Zookeys. 2023 Feb 16;1148:119–65. doi: 10.3897/zookeys.1148.98271 (PMC10194416; doi:10.3897/zookeys.1148.98271)
Supplement: XML Treatment for Chinattus crewsae [file zookeys.1148.98271-treatment2.xml]

<!DOCTYPE tp:taxon-treatment
  PUBLIC "-//TaxonX//DTD Taxonomic Treatment Publishing DTD v0 20100105//EN" "tax-treatment-NSO.dtd">
<tp:taxon-treatment xmlns:tp="http://www.plazi.org/taxpub"><tp:treatment-meta><kwd-group><label>Taxon classification</label><kwd>
              <named-content content-type="kingdom">Animalia</named-content>
            </kwd><kwd>
              <named-content content-type="order">Araneae</named-content>
            </kwd><kwd>
              <named-content content-type="family">Salticidae</named-content>
            </kwd></kwd-group><mixed-citation publication-type="journal"><person-group><name><surname>Wang</surname><given-names>Cheng</given-names></name><name><surname>Li</surname><given-names>Shuqiang</given-names></name><name><surname>Pham</surname><given-names>Dinh-Sac</given-names></name></person-group><article-title>﻿Thirteen species of jumping spiders from northern Vietnam (<tp:taxon-name><tp:taxon-name-part taxon-name-part-type="order">Araneae</tp:taxon-name-part></tp:taxon-name>, <tp:taxon-name><tp:taxon-name-part taxon-name-part-type="family">Salticidae</tp:taxon-name-part></tp:taxon-name>)</article-title><source>Zookeys</source><day>16</day><month>02</month><year>2023</year><volume>1148</volume><fpage>119</fpage><lpage>165</lpage><pub-id pub-id-type="doi">10.3897/zookeys.1148.98271</pub-id></mixed-citation></tp:treatment-meta><tp:nomenclature><label>﻿</label><tp:taxon-name>
            <object-id xmlns:xlink="http://www.w3.org/1999/xlink" content-type="arpha" xlink:type="simple">2E13484B-A9C2-5E81-A508-9760D47FABD5</object-id>
            <tp:taxon-name-part taxon-name-part-type="genus" reg="Chinattus">Chinattus</tp:taxon-name-part>
            <tp:taxon-name-part taxon-name-part-type="species" reg="crewsae">crewsae</tp:taxon-name-part>
            <object-id xmlns:xlink="http://www.w3.org/1999/xlink" content-type="zoobank" xlink:type="simple">https://zoobank.org/EE86D8F4-B52C-47F6-9567-EFD5476C9727</object-id>
          </tp:taxon-name><tp:taxon-status xmlns:xlink="http://www.w3.org/1999/xlink" xlink:type="simple">sp. nov.</tp:taxon-status><xref ref-type="fig" rid="F1">Figs 1</xref><xref ref-type="fig" rid="F2">, 2</xref></tp:nomenclature><tp:treatment-sec sec-type="type material" id="SECID0EEBAE"><title>Type material.</title><p><bold><italic>Holotype</italic></bold> ♂ (<named-content xmlns:xlink="http://www.w3.org/1999/xlink" content-type="dwc:institutional_code" xlink:title="Institute of Zoology, Chinese Academy of Sciences" xlink:href="http://grbio.org/institution/institute-zoology-chinese-academy-sciences" xlink:type="simple">IZCAS</named-content>-Ar44157), Vietnam: Ha Giang Province: Ha Giang National Forest, 14.V.2002, D.S. Pham leg. <bold><italic>Paratypes</italic></bold> 12♂4♀ (<named-content xmlns:xlink="http://www.w3.org/1999/xlink" content-type="dwc:institutional_code" xlink:title="Institute of Zoology, Chinese Academy of Sciences" xlink:href="http://grbio.org/institution/institute-zoology-chinese-academy-sciences" xlink:type="simple">IZCAS</named-content>-Ar44158–44173), same data as holotype; 7♂5♀ (<named-content xmlns:xlink="http://www.w3.org/1999/xlink" content-type="dwc:institutional_code" xlink:title="Institute of Zoology, Chinese Academy of Sciences" xlink:href="http://grbio.org/institution/institute-zoology-chinese-academy-sciences" xlink:type="simple">IZCAS</named-content>-Ar44174–44185), same locality and collector, 14.VIII.2002.</p></tp:treatment-sec><tp:treatment-sec sec-type="etymology" id="SECID0EBCAE"><title>Etymology.</title><p>This specific name is a patronym in honor of Sarah Crews (San Francisco, USA), a leading specialist on the taxonomy of <tp:taxon-name><tp:taxon-name-part taxon-name-part-type="family">Selenopidae</tp:taxon-name-part></tp:taxon-name> worldwide; noun (name) in genitive case.</p></tp:treatment-sec><tp:treatment-sec sec-type="diagnosis" id="SECID0EMCAE"><title>Diagnosis.</title><p><italic><tp:taxon-name><tp:taxon-name-part taxon-name-part-type="genus" reg="Chinattus">Chinattus</tp:taxon-name-part><tp:taxon-name-part taxon-name-part-type="species" reg="crewsae">crewsae</tp:taxon-name-part></tp:taxon-name></italic> sp. nov. resembles <italic><tp:taxon-name><tp:taxon-name-part taxon-name-part-type="genus" reg="Chinattus">C.</tp:taxon-name-part><tp:taxon-name-part taxon-name-part-type="species" reg="furcatus">furcatus</tp:taxon-name-part></tp:taxon-name></italic> (Xie, Peng &amp; Kim, 1993) in the general shape of copulatory organs, but it can be easily distinguished by the following: (1) the <abbrev xmlns:xlink="http://www.w3.org/1999/xlink" xlink:title="retrolateral tibial apophysis" id="ABBRID0EIDAE" xlink:type="simple">RTA</abbrev> is acutely narrowed medially, and curved inward at distal end in retrolateral view (Fig. <xref ref-type="fig" rid="F1">1B</xref>), whereas it is tapered, not curved in <italic><tp:taxon-name><tp:taxon-name-part taxon-name-part-type="genus" reg="Chinattus">C.</tp:taxon-name-part><tp:taxon-name-part taxon-name-part-type="species" reg="furcatus">furcatus</tp:taxon-name-part></tp:taxon-name></italic> (<xref ref-type="bibr" rid="B18">Peng and Xie 1995</xref>: fig. 3); (2) the copulatory openings open anteriorly (Fig. <xref ref-type="fig" rid="F2">2A</xref>), whereas they open bilaterally in <italic><tp:taxon-name><tp:taxon-name-part taxon-name-part-type="genus" reg="Chinattus">C.</tp:taxon-name-part><tp:taxon-name-part taxon-name-part-type="species" reg="furcatus">furcatus</tp:taxon-name-part></tp:taxon-name></italic> (<xref ref-type="bibr" rid="B18">Peng and Xie 1995</xref>: fig. 5); (3) the epigynal hood is square, located medially (Fig. <xref ref-type="fig" rid="F2">2A</xref>), whereas almost triangular, located posteriorly in <italic><tp:taxon-name><tp:taxon-name-part taxon-name-part-type="genus" reg="Chinattus">C.</tp:taxon-name-part><tp:taxon-name-part taxon-name-part-type="species" reg="furcatus">furcatus</tp:taxon-name-part></tp:taxon-name></italic> (<xref ref-type="bibr" rid="B18">Peng and Xie 1995</xref>: fig. 5). The female of this new species also resembles <italic><tp:taxon-name><tp:taxon-name-part taxon-name-part-type="genus" reg="Hasarius">Hasarius</tp:taxon-name-part><tp:taxon-name-part taxon-name-part-type="species" reg="orientalis">orientalis</tp:taxon-name-part></tp:taxon-name></italic> (Żabka, 1985) in having similar epigyne and multifurcated retromarginal cheliceral fissidental tooth, but it can be easily distinguished by the following: (1) the copulatory openings are located anteriorly (Fig. <xref ref-type="fig" rid="F2">2A</xref>), whereas they are located posteriorly in <italic><tp:taxon-name><tp:taxon-name-part taxon-name-part-type="genus" reg="Hasarius">H.</tp:taxon-name-part><tp:taxon-name-part taxon-name-part-type="species" reg="orientalis">orientalis</tp:taxon-name-part></tp:taxon-name></italic> (<xref ref-type="bibr" rid="B25">Żabka 1985</xref>: fig. 214); (2) the epigynal hood is located medially (Fig. <xref ref-type="fig" rid="F2">2A</xref>), whereas it is located postero-marginally in <italic><tp:taxon-name><tp:taxon-name-part taxon-name-part-type="genus" reg="Hasarius">H.</tp:taxon-name-part><tp:taxon-name-part taxon-name-part-type="species" reg="orientalis">orientalis</tp:taxon-name-part></tp:taxon-name></italic> (<xref ref-type="bibr" rid="B25">Żabka 1985</xref>: fig. 214).</p><fig id="F1" position="float" orientation="portrait"><object-id xmlns:xlink="http://www.w3.org/1999/xlink" content-type="doi" xlink:type="simple">10.3897/zookeys.1148.98271.figure1</object-id><object-id xmlns:xlink="http://www.w3.org/1999/xlink" content-type="arpha" xlink:type="simple">6F2C658F-BC49-5156-A235-C1901D8546D9</object-id><label>Figure 1.</label><caption><p>Male palp of <italic><tp:taxon-name><tp:taxon-name-part taxon-name-part-type="genus" reg="Chinattus">Chinattus</tp:taxon-name-part><tp:taxon-name-part taxon-name-part-type="species" reg="crewsae">crewsae</tp:taxon-name-part></tp:taxon-name></italic> sp. nov., holotype <bold>A</bold> prolateral <bold>B</bold> retrolateral <bold>C</bold> ventral <bold>D</bold> dorsal. Scale bars: 0.1 mm. Abbreviations: E – embolus; <abbrev xmlns:xlink="http://www.w3.org/1999/xlink" xlink:title="posterior lobe" id="ABBRID0ERHAE" xlink:type="simple">PL</abbrev> – posterior lobe; <abbrev xmlns:xlink="http://www.w3.org/1999/xlink" xlink:title="retrolateral tibial apophysis" id="ABBRID0EVHAE" xlink:type="simple">RTA</abbrev> – retrolateral tibial apophysis; <abbrev xmlns:xlink="http://www.w3.org/1999/xlink" xlink:title="sperm duct" id="ABBRID0EZHAE" xlink:type="simple">SD</abbrev> – sperm duct.</p></caption><graphic xmlns:xlink="http://www.w3.org/1999/xlink" xlink:href="zookeys-1148-119_article-98271__-g001.jpg" position="float" orientation="portrait" xlink:type="simple" id="oo_811031.jpg"><uri content-type="original_file" xlink:type="simple">https://binary.pensoft.net/fig/811031</uri></graphic></fig><fig id="F2" position="float" orientation="portrait"><object-id xmlns:xlink="http://www.w3.org/1999/xlink" content-type="doi" xlink:type="simple">10.3897/zookeys.1148.98271.figure2</object-id><object-id xmlns:xlink="http://www.w3.org/1999/xlink" content-type="arpha" xlink:type="simple">C76F669C-5DB3-598D-B103-DB5D29B99E77</object-id><label>Figure 2.</label><caption><p><italic><tp:taxon-name><tp:taxon-name-part taxon-name-part-type="genus" reg="Chinattus">Chinattus</tp:taxon-name-part><tp:taxon-name-part taxon-name-part-type="species" reg="crewsae">crewsae</tp:taxon-name-part></tp:taxon-name></italic> sp. nov., male holotype and female paratype <bold>A</bold> epigyne, ventral <bold>B</bold> vulva, dorsal <bold>C</bold> holotype habitus, dorsal <bold>D</bold> ditto, ventral <bold>E</bold> female paratype habitus, dorsal <bold>F</bold> holotype carapace, frontal <bold>G</bold> holotype chelicera, posterior. Scale bars: 0.1 mm (<bold>A, B, G</bold>); 0.5 mm (<bold>C–F</bold>). Abbreviations: <abbrev xmlns:xlink="http://www.w3.org/1999/xlink" xlink:title="accessory gland" id="ABBRID0EHJAE" xlink:type="simple">AG</abbrev> – accessory gland; At – atrium; <abbrev xmlns:xlink="http://www.w3.org/1999/xlink" xlink:title="copulatory duct" id="ABBRID0ELJAE" xlink:type="simple">CD</abbrev> – copulatory duct; <abbrev xmlns:xlink="http://www.w3.org/1999/xlink" xlink:title="fertilization duct" id="ABBRID0EPJAE" xlink:type="simple">FD</abbrev> – fertilization duct; H – epigynal hood; S – spermatheca.</p></caption><graphic xmlns:xlink="http://www.w3.org/1999/xlink" xlink:href="zookeys-1148-119_article-98271__-g002.jpg" position="float" orientation="portrait" xlink:type="simple" id="oo_811032.jpg"><uri content-type="original_file" xlink:type="simple">https://binary.pensoft.net/fig/811032</uri></graphic></fig></tp:treatment-sec><tp:treatment-sec sec-type="description" id="SECID0EYJAE"><title>Description.</title><p><bold>Male</bold> (Figs <xref ref-type="fig" rid="F1">1</xref>, <xref ref-type="fig" rid="F2">2C, D, F, G</xref>). Total length 4.76. Carapace 2.41 long 1.93 wide. Abdomen 2.17 long, 1.59 wide. Clypeus 0.12 high. Eye sizes and inter-distances: <abbrev xmlns:xlink="http://www.w3.org/1999/xlink" xlink:title="anterior median eye" id="ABBRID0EIKAE" xlink:type="simple">AME</abbrev> 0.58, <abbrev xmlns:xlink="http://www.w3.org/1999/xlink" xlink:title="anterior lateral eye" id="ABBRID0EMKAE" xlink:type="simple">ALE</abbrev> 0.36, <abbrev xmlns:xlink="http://www.w3.org/1999/xlink" xlink:title="posterior lateral eye" id="ABBRID0EQKAE" xlink:type="simple">PLE</abbrev> 0.30, <abbrev xmlns:xlink="http://www.w3.org/1999/xlink" xlink:title="anterior eye row width" id="ABBRID0EUKAE" xlink:type="simple">AERW</abbrev> 1.86, <abbrev xmlns:xlink="http://www.w3.org/1999/xlink" xlink:title="posterior eye row width" id="ABBRID0EYKAE" xlink:type="simple">PERW</abbrev> 1.70, <abbrev xmlns:xlink="http://www.w3.org/1999/xlink" xlink:title="eye field length" id="ABBRID0E3KAE" xlink:type="simple">EFL</abbrev> 1.16. Legs: I 5.14 (1.50, 1.01, 1.25, 0.88, 0.50), II 4.37 (1.33, 0.78, 0.88, 0.93, 0.45), III 5.37 (1.88, 0.83, 1.13, 1.05, 0.48), IV 4.75 (1.50, 0.63, 1.01, 1.13, 0.48). Carapace almost square, red-brown to dark brown, setose; fovea dark, longitudinal, bar-shaped. Chelicerae red-brown to dark-brown, with two promarginal teeth and one retromarginal fissidental tooth with five to eight cusps. Endites red-brown, paler the inner margins, broadened distally. Labium colored as endites. Sternum longer than wide, almost shield-shaped. Legs yellow to dark brown. Abdomen oval, dorsum brown, with arc-shaped white stripe of setae at anterior sub-margin, followed by a pair of muscle depressions, and three triangular brown patches encircled by discontinuous, yellow patches; venter brown, with longitudinal dotted lines. Palp (Fig. <xref ref-type="fig" rid="F1">1A–D</xref>): tibia slightly longer than wide; <abbrev xmlns:xlink="http://www.w3.org/1999/xlink" xlink:title="retrolateral tibial apophysis" id="ABBRID0EELAE" xlink:type="simple">RTA</abbrev> acutely narrowed, and strongly sclerotized at distal half, slightly curved inward at distal end, with broadened medio-proximal portion bearing dense processes; cymbium setose; bulb elongated, swollen, with blunt posterior lobe extending posteriorly; embolus originates from antero-prolateral portion of bulb, twisted, extending anteriorly, with rather pointed tip.</p><p><bold>Female</bold> (Fig. <xref ref-type="fig" rid="F2">2A, B, E</xref>). Total length 5.78. Carapace 2.75 long 2.13 wide. Abdomen 2.81 long, 2.03 wide. Clypeus 0.14 high. Eye sizes and inter-distances: <abbrev xmlns:xlink="http://www.w3.org/1999/xlink" xlink:title="anterior median eye" id="ABBRID0EQLAE" xlink:type="simple">AME</abbrev> 0.59, <abbrev xmlns:xlink="http://www.w3.org/1999/xlink" xlink:title="anterior lateral eye" id="ABBRID0EULAE" xlink:type="simple">ALE</abbrev> 0.37, <abbrev xmlns:xlink="http://www.w3.org/1999/xlink" xlink:title="posterior lateral eye" id="ABBRID0EYLAE" xlink:type="simple">PLE</abbrev> 0.31, <abbrev xmlns:xlink="http://www.w3.org/1999/xlink" xlink:title="anterior eye row width" id="ABBRID0E3LAE" xlink:type="simple">AERW</abbrev> 2.01, <abbrev xmlns:xlink="http://www.w3.org/1999/xlink" xlink:title="posterior eye row width" id="ABBRID0EAMAE" xlink:type="simple">PERW</abbrev> 1.81, <abbrev xmlns:xlink="http://www.w3.org/1999/xlink" xlink:title="eye field length" id="ABBRID0EEMAE" xlink:type="simple">EFL</abbrev> 1.25. Legs: I 4.65 (1.42, 0.93, 1.10, 0.70, 0.50), II 4.36 (1.38, 0.83, 0.95, 0.70, 0.50), III 5.88 (2.01, 0.83, 1.43, 1.13, 0.48), IV 5.18 (1.60, 0.68, 1.15, 1.25, 0.50). Habitus (Fig. <xref ref-type="fig" rid="F2">2E</xref>) similar to that of male except paler, with one retromarginal cheliceral fissidental tooth with six cusps. Epigyne (Fig. <xref ref-type="fig" rid="F2">2A, B</xref>): wider than long, with sub-square central hood, and pair of anterolateral oval atria; copulatory openings beneath the posterior-most of atrial margins; copulatory ducts twisted, with proximal, short accessory glands; spermathecae indistinct; fertilization ducts lamellar, extending transversely.</p></tp:treatment-sec><tp:treatment-sec sec-type="distribution" id="SECID0EQMAE"><title>Distribution.</title><p>Known only from the type locality in Ha Giang Province, Vietnam.</p></tp:treatment-sec><ref-list><ref id="B18"><mixed-citation xmlns:xlink="http://www.w3.org/1999/xlink" xlink:type="simple"><person-group><name name-style="western"><surname>Peng</surname><given-names>XJ</given-names></name><name name-style="western"><surname>Xie</surname><given-names>LP</given-names></name></person-group> (<year>1995</year>) <article-title>Spiders of the genus <italic><tp:taxon-name><tp:taxon-name-part taxon-name-part-type="genus">Habrocestoides</tp:taxon-name-part></tp:taxon-name></italic> from China (<tp:taxon-name><tp:taxon-name-part taxon-name-part-type="order">Araneae</tp:taxon-name-part></tp:taxon-name>: <tp:taxon-name><tp:taxon-name-part taxon-name-part-type="family">Salticidae</tp:taxon-name-part></tp:taxon-name>).</article-title><source>Bulletin – British Arachnological Society</source><volume>10</volume>: <fpage>57</fpage>–<lpage>64</lpage>.</mixed-citation></ref><ref id="B25"><mixed-citation xmlns:xlink="http://www.w3.org/1999/xlink" xlink:type="simple"><person-group><name name-style="western"><surname>Żabka</surname><given-names>M</given-names></name></person-group> (<year>1985</year>) <article-title>Systematic and zoogeographic study on the family <tp:taxon-name><tp:taxon-name-part taxon-name-part-type="family">Salticidae</tp:taxon-name-part></tp:taxon-name> (<tp:taxon-name><tp:taxon-name-part taxon-name-part-type="order">Araneae</tp:taxon-name-part></tp:taxon-name>) from Vietnam.</article-title><source>Annales Zoologici, Warszawa</source><volume>39</volume>: <fpage>197</fpage>–<lpage>485</lpage>.</mixed-citation></ref></ref-list></tp:taxon-treatment>
