# Supplementary material for: ﻿Thirteen species of jumping spiders from northern Vietnam (Araneae, Salticidae)
Source: Zookeys. 2023 Feb 16;1148:119–65. doi: 10.3897/zookeys.1148.98271 (PMC10194416; doi:10.3897/zookeys.1148.98271)
Supplement: XML Treatment for Chinattus logunovi [file zookeys.1148.98271-treatment3.xml]

<!DOCTYPE tp:taxon-treatment
  PUBLIC "-//TaxonX//DTD Taxonomic Treatment Publishing DTD v0 20100105//EN" "tax-treatment-NSO.dtd">
<tp:taxon-treatment xmlns:tp="http://www.plazi.org/taxpub"><tp:treatment-meta><kwd-group><label>Taxon classification</label><kwd>
              <named-content content-type="kingdom">Animalia</named-content>
            </kwd><kwd>
              <named-content content-type="order">Araneae</named-content>
            </kwd><kwd>
              <named-content content-type="family">Salticidae</named-content>
            </kwd></kwd-group><mixed-citation publication-type="journal"><person-group><name><surname>Wang</surname><given-names>Cheng</given-names></name><name><surname>Li</surname><given-names>Shuqiang</given-names></name><name><surname>Pham</surname><given-names>Dinh-Sac</given-names></name></person-group><article-title>﻿Thirteen species of jumping spiders from northern Vietnam (<tp:taxon-name><tp:taxon-name-part taxon-name-part-type="order">Araneae</tp:taxon-name-part></tp:taxon-name>, <tp:taxon-name><tp:taxon-name-part taxon-name-part-type="family">Salticidae</tp:taxon-name-part></tp:taxon-name>)</article-title><source>Zookeys</source><day>16</day><month>02</month><year>2023</year><volume>1148</volume><fpage>119</fpage><lpage>165</lpage><pub-id pub-id-type="doi">10.3897/zookeys.1148.98271</pub-id></mixed-citation></tp:treatment-meta><tp:nomenclature><label>﻿</label><tp:taxon-name>
            <object-id xmlns:xlink="http://www.w3.org/1999/xlink" content-type="arpha" xlink:type="simple">DC590567-F626-59EE-880D-1BFEE8E88D05</object-id>
            <tp:taxon-name-part taxon-name-part-type="genus" reg="Chinattus">Chinattus</tp:taxon-name-part>
            <tp:taxon-name-part taxon-name-part-type="species" reg="logunovi">logunovi</tp:taxon-name-part>
            <object-id xmlns:xlink="http://www.w3.org/1999/xlink" content-type="zoobank" xlink:type="simple">https://zoobank.org/59B5E74A-02BE-4F2F-98FA-B9961B414A63</object-id>
          </tp:taxon-name><tp:taxon-status xmlns:xlink="http://www.w3.org/1999/xlink" xlink:type="simple">sp. nov.</tp:taxon-status><xref ref-type="fig" rid="F3">Figs 3</xref><xref ref-type="fig" rid="F4">, 4</xref></tp:nomenclature><tp:treatment-sec sec-type="type material" id="SECID0EGOAE"><title>Type material.</title><p><bold><italic>Holotype</italic></bold> ♂ (<named-content xmlns:xlink="http://www.w3.org/1999/xlink" content-type="dwc:institutional_code" xlink:title="Institute of Zoology, Chinese Academy of Sciences" xlink:href="http://grbio.org/institution/institute-zoology-chinese-academy-sciences" xlink:type="simple">IZCAS</named-content>-Ar44186), Vietnam: Vinh Phuc Province: Tam Dao National Park, Acacia Plantation, 1–30.III.2008, D.S. Pham leg. <bold><italic>Paratypes</italic></bold> 2♂1♀ (<named-content xmlns:xlink="http://www.w3.org/1999/xlink" content-type="dwc:institutional_code" xlink:title="Institute of Zoology, Chinese Academy of Sciences" xlink:href="http://grbio.org/institution/institute-zoology-chinese-academy-sciences" xlink:type="simple">IZCAS</named-content>-Ar44187–44189), same data as holotype; 1♂1♀ (<named-content xmlns:xlink="http://www.w3.org/1999/xlink" content-type="dwc:institutional_code" xlink:title="Institute of Zoology, Chinese Academy of Sciences" xlink:href="http://grbio.org/institution/institute-zoology-chinese-academy-sciences" xlink:type="simple">IZCAS</named-content>-Ar44190–44191), Tam Dao National Park, 1–30.I.2008, same collector.</p></tp:treatment-sec><tp:treatment-sec sec-type="etymology" id="SECID0EDPAE"><title>Etymology.</title><p>The specific name is a patronym in honor of Dmitri V. Logunov (Manchester, UK), a leading arachnologist in jumping spiders, who has contributed significantly to the taxonomy of jumping spiders from Vietnam; noun (name) in genitive case.</p></tp:treatment-sec><tp:treatment-sec sec-type="diagnosis" id="SECID0EIPAE"><title>Diagnosis.</title><p>The male of <italic><tp:taxon-name><tp:taxon-name-part taxon-name-part-type="genus" reg="Chinattus">Chinattus</tp:taxon-name-part><tp:taxon-name-part taxon-name-part-type="species" reg="logunovi">logunovi</tp:taxon-name-part></tp:taxon-name></italic> sp. nov. can be easily distinguished from other congeners by the presence of <abbrev xmlns:xlink="http://www.w3.org/1999/xlink" xlink:title="retrolateral cymbial apophysis" id="ABBRID0EZPAE" xlink:type="simple">RCA</abbrev> (Fig. <xref ref-type="fig" rid="F3">3B</xref>). The female of this new species resembles that of <italic><tp:taxon-name><tp:taxon-name-part taxon-name-part-type="genus" reg="Chinattus">C.</tp:taxon-name-part><tp:taxon-name-part taxon-name-part-type="species" reg="prabodhi">prabodhi</tp:taxon-name-part></tp:taxon-name></italic> Basumatary, Das, Caleb &amp; Brahma, 2020 by the absence of epigynal plate, but it can be easily distinguished by the spermathecae, which are anterior to copulatory openings (Fig. <xref ref-type="fig" rid="F4">4B</xref>), whereas almost as level as copulatory openings in <italic><tp:taxon-name><tp:taxon-name-part taxon-name-part-type="genus" reg="Chinattus">C.</tp:taxon-name-part><tp:taxon-name-part taxon-name-part-type="species" reg="prabodhi">prabodhi</tp:taxon-name-part></tp:taxon-name></italic> (<xref ref-type="bibr" rid="B1">Basumatary et al. 2020</xref>: figs 8–11), and by the accessory glands of copulatory ducts, which are anteriorly extending (Fig. <xref ref-type="fig" rid="F4">4B</xref>), whereas posteriorly extending in <italic><tp:taxon-name><tp:taxon-name-part taxon-name-part-type="genus" reg="Chinattus">C.</tp:taxon-name-part><tp:taxon-name-part taxon-name-part-type="species" reg="prabodhi">prabodhi</tp:taxon-name-part></tp:taxon-name></italic> (<xref ref-type="bibr" rid="B1">Basumatary et al. 2020</xref>: fig. 11).</p><fig id="F3" position="float" orientation="portrait"><object-id xmlns:xlink="http://www.w3.org/1999/xlink" content-type="doi" xlink:type="simple">10.3897/zookeys.1148.98271.figure3</object-id><object-id xmlns:xlink="http://www.w3.org/1999/xlink" content-type="arpha" xlink:type="simple">0C8BD299-BBAB-55B5-A0B1-6939F6598C89</object-id><label>Figure 3.</label><caption><p>Male palp of <italic><tp:taxon-name><tp:taxon-name-part taxon-name-part-type="genus" reg="Chinattus">Chinattus</tp:taxon-name-part><tp:taxon-name-part taxon-name-part-type="species" reg="logunovi">logunovi</tp:taxon-name-part></tp:taxon-name></italic> sp. nov., holotype <bold>A</bold> prolateral <bold>B</bold> retrolateral <bold>C</bold> ventral <bold>D</bold> dorsal. Scale bars: 0.1 mm. Abbreviations: E – embolus; <abbrev xmlns:xlink="http://www.w3.org/1999/xlink" xlink:title="posterior lobe" id="ABBRID0ENSAE" xlink:type="simple">PL</abbrev> – posterior lobe; <abbrev xmlns:xlink="http://www.w3.org/1999/xlink" xlink:title="retrolateral cymbial apophysis" id="ABBRID0ERSAE" xlink:type="simple">RCA</abbrev> – retrolateral cymbial apophysis; <abbrev xmlns:xlink="http://www.w3.org/1999/xlink" xlink:title="retrolateral tibial apophysis" id="ABBRID0EVSAE" xlink:type="simple">RTA</abbrev> – retrolateral tibial apophysis; <abbrev xmlns:xlink="http://www.w3.org/1999/xlink" xlink:title="sperm duct" id="ABBRID0EZSAE" xlink:type="simple">SD</abbrev> – sperm duct.</p></caption><graphic xmlns:xlink="http://www.w3.org/1999/xlink" xlink:href="zookeys-1148-119_article-98271__-g003.jpg" position="float" orientation="portrait" xlink:type="simple" id="oo_811033.jpg"><uri content-type="original_file" xlink:type="simple">https://binary.pensoft.net/fig/811033</uri></graphic></fig><fig id="F4" position="float" orientation="portrait"><object-id xmlns:xlink="http://www.w3.org/1999/xlink" content-type="doi" xlink:type="simple">10.3897/zookeys.1148.98271.figure4</object-id><object-id xmlns:xlink="http://www.w3.org/1999/xlink" content-type="arpha" xlink:type="simple">DCF32E61-5A69-5BD0-A14F-58A5731E305A</object-id><label>Figure 4.</label><caption><p><italic><tp:taxon-name><tp:taxon-name-part taxon-name-part-type="genus" reg="Chinattus">Chinattus</tp:taxon-name-part><tp:taxon-name-part taxon-name-part-type="species" reg="logunovi">logunovi</tp:taxon-name-part></tp:taxon-name></italic> sp. nov., male holotype and female paratype <bold>A</bold> epigyne, ventral <bold>B</bold> vulva, dorsal <bold>C</bold> holotype habitus, dorsal <bold>D</bold> ditto, ventral <bold>E</bold> female paratype habitus, dorsal <bold>F</bold> holotype carapace, frontal <bold>G</bold> holotype chelicera, posterior. Scale bars: 0.1 mm (<bold>A, B, G</bold>); 0.5 mm (<bold>C–F</bold>). Abbreviations: <abbrev xmlns:xlink="http://www.w3.org/1999/xlink" xlink:title="accessory gland" id="ABBRID0EHUAE" xlink:type="simple">AG</abbrev> – accessory gland; <abbrev xmlns:xlink="http://www.w3.org/1999/xlink" xlink:title="copulatory duct" id="ABBRID0ELUAE" xlink:type="simple">CD</abbrev> – copulatory duct; <abbrev xmlns:xlink="http://www.w3.org/1999/xlink" xlink:title="copulatory opening" id="ABBRID0EPUAE" xlink:type="simple">CO</abbrev> – copulatory opening; <abbrev xmlns:xlink="http://www.w3.org/1999/xlink" xlink:title="fertilization duct" id="ABBRID0ETUAE" xlink:type="simple">FD</abbrev> – fertilization duct; S – spermatheca.</p></caption><graphic xmlns:xlink="http://www.w3.org/1999/xlink" xlink:href="zookeys-1148-119_article-98271__-g004.jpg" position="float" orientation="portrait" xlink:type="simple" id="oo_811034.jpg"><uri content-type="original_file" xlink:type="simple">https://binary.pensoft.net/fig/811034</uri></graphic></fig></tp:treatment-sec><tp:treatment-sec sec-type="description" id="SECID0E3UAE"><title>Description.</title><p><bold>Male</bold> (Figs <xref ref-type="fig" rid="F3">3</xref>, <xref ref-type="fig" rid="F4">4C, D, F, G</xref>). Total length 5.45. Carapace 2.95 long 2.23 wide. Abdomen 2.59 long, 1.91 wide. Clypeus 0.14 high. Eye sizes and inter-distances: <abbrev xmlns:xlink="http://www.w3.org/1999/xlink" xlink:title="anterior median eye" id="ABBRID0EMVAE" xlink:type="simple">AME</abbrev> 0.59, <abbrev xmlns:xlink="http://www.w3.org/1999/xlink" xlink:title="anterior lateral eye" id="ABBRID0EQVAE" xlink:type="simple">ALE</abbrev> 0.36, <abbrev xmlns:xlink="http://www.w3.org/1999/xlink" xlink:title="posterior lateral eye" id="ABBRID0EUVAE" xlink:type="simple">PLE</abbrev> 0.30, <abbrev xmlns:xlink="http://www.w3.org/1999/xlink" xlink:title="anterior eye row width" id="ABBRID0EYVAE" xlink:type="simple">AERW</abbrev> 1.94, <abbrev xmlns:xlink="http://www.w3.org/1999/xlink" xlink:title="posterior eye row width" id="ABBRID0E3VAE" xlink:type="simple">PERW</abbrev> 1.73, <abbrev xmlns:xlink="http://www.w3.org/1999/xlink" xlink:title="eye field length" id="ABBRID0EAWAE" xlink:type="simple">EFL</abbrev> 1.14. Legs: I 7.52 (2.13, 1.33, 1.88, 1.43, 0.75), II 4.81 (1.45, 0.88, 1.10, 0.88, 0.50), III 6.21 (2.08, 0.93, 1.45, 1.25, 0.50), IV 5.74 (1.68, 0.93, 1.20, 1.38, 0.55). Carapace sub-square, slightly narrowed anteriorly, red-brown to dark brown, covered with setae, denser anteriorly, with fan-shaped, red-brown area medially; fovea bar-shaped, longitudinal, dark. Chelicerae red-brown, with two promarginal teeth and one retromarginal fissidental tooth with six cusps. Endites broadened distally, bearing dense setae at distal half on inner margins. Labium red-brown, almost linguiform, paler distally. Sternum colored as labium, longer than wide, with straight anterior margin. Legs yellow to brown, spinous. Abdomen almost oval, dorsum brown, spotted, with arc-shaped, pale stripe anteriorly, two pairs of muscle depressions, several pairs of irregularly shaped spots mediolaterally, several wave-shaped or straight, transverse stripes posteromedially; venter colored as dorsum, with two pairs of pale, longitudinal dotted lines. Palp (Fig. <xref ref-type="fig" rid="F3">3A–D</xref>): tibia longer than wide, with short, strongly sclerotized retrolateral apophysis curved medially, and with rather pointed tip; cymbium longer than wide, with flat, apically blunt baso-retrolateral apophysis; bulb longer than wide, swollen medio-posteriorly, with semi-circular posterior lobe extending prolaterally; embolus strongly sclerotized, slightly curved, originates from antero-prolateral portion of bulb, with rather pointed tip, directed anteriorly in ventral view.</p><p><bold>Female</bold> (Fig. <xref ref-type="fig" rid="F4">4A, B, E</xref>). Total length 5.56. Carapace 2.52 long 1.96 wide. Abdomen 3.01 long, 2.44 wide. Clypeus 0.15 high. Eye sizes and inter-distances: <abbrev xmlns:xlink="http://www.w3.org/1999/xlink" xlink:title="anterior median eye" id="ABBRID0EQWAE" xlink:type="simple">AME</abbrev> 0.54, <abbrev xmlns:xlink="http://www.w3.org/1999/xlink" xlink:title="anterior lateral eye" id="ABBRID0EUWAE" xlink:type="simple">ALE</abbrev> 0.34, <abbrev xmlns:xlink="http://www.w3.org/1999/xlink" xlink:title="posterior lateral eye" id="ABBRID0EYWAE" xlink:type="simple">PLE</abbrev> 0.29, <abbrev xmlns:xlink="http://www.w3.org/1999/xlink" xlink:title="anterior eye row width" id="ABBRID0E3WAE" xlink:type="simple">AERW</abbrev> 1.66, <abbrev xmlns:xlink="http://www.w3.org/1999/xlink" xlink:title="posterior eye row width" id="ABBRID0EAXAE" xlink:type="simple">PERW</abbrev> 1.57, <abbrev xmlns:xlink="http://www.w3.org/1999/xlink" xlink:title="eye field length" id="ABBRID0EEXAE" xlink:type="simple">EFL</abbrev> 1.03. Legs: I 4.76 (1.45, 0.88, 1.13, 0.80, 0.50), II 4.09 (1.13, 0.80, 1.01, 0.70, 0.45), III 5.64 (1.95, 0.88, 1.18, 1.13, 0.50), IV 5.29 (1.68, 0.70, 1.13, 1.25, 0.53). Carapace similar to that of male except paler. Chelicerae with one retromarginal fissidental tooth with seven cusps. Abdomen pale brown, with two pairs of muscle depressions medially. Epigyne (Fig. <xref ref-type="fig" rid="F4">4A, B</xref>): wider than long, with oval structure (maybe a transformation of epigynal hood) between copulatory openings; copulatory openings posterolaterally located, opened laterally; copulatory ducts thick, twisted, strongly curved, with proximal accessory glands; spermathecae indistinct; fertilization ducts lamellar, transversely extending.</p></tp:treatment-sec><tp:treatment-sec sec-type="distribution" id="SECID0EMXAE"><title>Distribution.</title><p>Known only from the type locality in Vinh Phuc Province, Vietnam.</p></tp:treatment-sec><ref-list><ref id="B1"><mixed-citation xmlns:xlink="http://www.w3.org/1999/xlink" xlink:type="simple"><person-group><name name-style="western"><surname>Basumatary</surname><given-names>P</given-names></name><name name-style="western"><surname>Das</surname><given-names>S</given-names></name><name name-style="western"><surname>Caleb</surname><given-names>JTD</given-names></name><name name-style="western"><surname>Brahma</surname><given-names>D</given-names></name></person-group> (<year>2020</year>) <article-title>First record of the genus <italic><tp:taxon-name><tp:taxon-name-part taxon-name-part-type="genus">Chinattus</tp:taxon-name-part></tp:taxon-name></italic> Logunov 1999 with the description of a new species from India (<tp:taxon-name><tp:taxon-name-part taxon-name-part-type="order">Araneae</tp:taxon-name-part></tp:taxon-name>: <tp:taxon-name><tp:taxon-name-part taxon-name-part-type="family">Salticidae</tp:taxon-name-part></tp:taxon-name>: <tp:taxon-name><tp:taxon-name-part taxon-name-part-type="tribe">Hasariini</tp:taxon-name-part></tp:taxon-name>).</article-title><source>Acta Arachnologica</source><volume>69</volume>(<issue>2</issue>): <fpage>127</fpage>–<lpage>129</lpage>. <ext-link xlink:href="10.2476/asjaa.69.127" ext-link-type="doi" xlink:type="simple">https://doi.org/10.2476/asjaa.69.127</ext-link></mixed-citation></ref></ref-list></tp:taxon-treatment>
