# Supplementary material for: ﻿Thirteen species of jumping spiders from northern Vietnam (Araneae, Salticidae)
Source: Zookeys. 2023 Feb 16;1148:119–65. doi: 10.3897/zookeys.1148.98271 (PMC10194416; doi:10.3897/zookeys.1148.98271)
Supplement: XML Treatment for Eupoa maidinhyeni [file zookeys.1148.98271-treatment5.xml]

<!DOCTYPE tp:taxon-treatment
  PUBLIC "-//TaxonX//DTD Taxonomic Treatment Publishing DTD v0 20100105//EN" "tax-treatment-NSO.dtd">
<tp:taxon-treatment xmlns:tp="http://www.plazi.org/taxpub"><tp:treatment-meta><kwd-group><label>Taxon classification</label><kwd>
              <named-content content-type="kingdom">Animalia</named-content>
            </kwd><kwd>
              <named-content content-type="order">Araneae</named-content>
            </kwd><kwd>
              <named-content content-type="family">Salticidae</named-content>
            </kwd></kwd-group><mixed-citation publication-type="journal"><person-group><name><surname>Wang</surname><given-names>Cheng</given-names></name><name><surname>Li</surname><given-names>Shuqiang</given-names></name><name><surname>Pham</surname><given-names>Dinh-Sac</given-names></name></person-group><article-title>﻿Thirteen species of jumping spiders from northern Vietnam (<tp:taxon-name><tp:taxon-name-part taxon-name-part-type="order">Araneae</tp:taxon-name-part></tp:taxon-name>, <tp:taxon-name><tp:taxon-name-part taxon-name-part-type="family">Salticidae</tp:taxon-name-part></tp:taxon-name>)</article-title><source>Zookeys</source><day>16</day><month>02</month><year>2023</year><volume>1148</volume><fpage>119</fpage><lpage>165</lpage><pub-id pub-id-type="doi">10.3897/zookeys.1148.98271</pub-id></mixed-citation></tp:treatment-meta><tp:nomenclature><label>﻿</label><tp:taxon-name>
            <object-id xmlns:xlink="http://www.w3.org/1999/xlink" content-type="arpha" xlink:type="simple">24CC7EE1-0B92-5B83-83E2-8B3B0A0634A4</object-id>
            <tp:taxon-name-part taxon-name-part-type="genus" reg="Eupoa">Eupoa</tp:taxon-name-part>
            <tp:taxon-name-part taxon-name-part-type="species" reg="maidinhyeni">maidinhyeni</tp:taxon-name-part>
            <object-id xmlns:xlink="http://www.w3.org/1999/xlink" content-type="zoobank" xlink:type="simple">https://zoobank.org/26326AF6-A19C-45DD-A65D-F61D976C5309</object-id>
          </tp:taxon-name><tp:taxon-status xmlns:xlink="http://www.w3.org/1999/xlink" xlink:type="simple">sp. nov.</tp:taxon-status><xref ref-type="fig" rid="F5">Figs 5</xref><xref ref-type="fig" rid="F6">, 6</xref></tp:nomenclature><tp:treatment-sec sec-type="type material" id="SECID0EV2AE"><title>Type material.</title><p><bold><italic>Holotype</italic></bold> ♂ (<named-content xmlns:xlink="http://www.w3.org/1999/xlink" content-type="dwc:institutional_code" xlink:title="Institute of Zoology, Chinese Academy of Sciences" xlink:href="http://grbio.org/institution/institute-zoology-chinese-academy-sciences" xlink:type="simple">IZCAS</named-content>-Ar44192), Vietnam: Ninh Binh Province: Cuc Phuong National Park, Disturbed Forest (<named-content xmlns:xlink="http://www.w3.org/1999/xlink" content-type="dwc:verbatimCoordinates" xlink:type="simple"><named-content content-type="geo-json" specific-use="{&#34;type&#34;:&#34;Point&#34;,&#34;coordinates&#34;:[105.700667,20.267833]}" id="NCID0EI3AE" xlink:type="simple">20°16.07'N, 105°42.04'E</named-content></named-content>, ca. 250 m), 18.VIII.2007, D.S. Pham leg. <bold><italic>Paratypes</italic></bold> 1♀ (<named-content xmlns:xlink="http://www.w3.org/1999/xlink" content-type="dwc:institutional_code" xlink:title="Institute of Zoology, Chinese Academy of Sciences" xlink:href="http://grbio.org/institution/institute-zoology-chinese-academy-sciences" xlink:type="simple">IZCAS</named-content>-Ar44193), same data as holotype; 2♀ (<named-content xmlns:xlink="http://www.w3.org/1999/xlink" content-type="dwc:institutional_code" xlink:title="Institute of Zoology, Chinese Academy of Sciences" xlink:href="http://grbio.org/institution/institute-zoology-chinese-academy-sciences" xlink:type="simple">IZCAS</named-content>-Ar44194–44195), Cuc Phuong National Park (<named-content xmlns:xlink="http://www.w3.org/1999/xlink" content-type="dwc:verbatimCoordinates" xlink:type="simple"><named-content content-type="geo-json" specific-use="{&#34;type&#34;:&#34;Point&#34;,&#34;coordinates&#34;:[105.688667,20.269333]}" id="NCID0E43AE" xlink:type="simple">20°16.16'N, 105°41.32'E</named-content></named-content>, ca. 250 m), 9.V.2007, same collector; 1♀ (<named-content xmlns:xlink="http://www.w3.org/1999/xlink" content-type="dwc:institutional_code" xlink:title="Institute of Zoology, Chinese Academy of Sciences" xlink:href="http://grbio.org/institution/institute-zoology-chinese-academy-sciences" xlink:type="simple">IZCAS</named-content>-Ar44196), Cuc Phuong National Park (<named-content xmlns:xlink="http://www.w3.org/1999/xlink" content-type="dwc:verbatimCoordinates" xlink:type="simple"><named-content content-type="geo-json" specific-use="{&#34;type&#34;:&#34;Point&#34;,&#34;coordinates&#34;:[105.555667,20.385333]}" id="NCID0EK4AE" xlink:type="simple">20°23.12'N, 105°33.34'E</named-content></named-content>, ca. 200 m), 7.VI.2007, same collector; 1♀ (<named-content xmlns:xlink="http://www.w3.org/1999/xlink" content-type="dwc:institutional_code" xlink:title="Institute of Zoology, Chinese Academy of Sciences" xlink:href="http://grbio.org/institution/institute-zoology-chinese-academy-sciences" xlink:type="simple">IZCAS</named-content>-Ar44197), Disturbed Forest (<named-content xmlns:xlink="http://www.w3.org/1999/xlink" content-type="dwc:verbatimCoordinates" xlink:type="simple"><named-content content-type="geo-json" specific-use="{&#34;type&#34;:&#34;Point&#34;,&#34;coordinates&#34;:[105.550833,20.371167]}" id="NCID0EX4AE" xlink:type="simple">20°22.27'N, 105°33.05'E</named-content></named-content>, ca. 340 m), 6.XI.2007, same collector; 1♂ (<named-content xmlns:xlink="http://www.w3.org/1999/xlink" content-type="dwc:institutional_code" xlink:title="Institute of Zoology, Chinese Academy of Sciences" xlink:href="http://grbio.org/institution/institute-zoology-chinese-academy-sciences" xlink:type="simple">IZCAS</named-content>-Ar44198), Cuc Phuong National Park (<named-content xmlns:xlink="http://www.w3.org/1999/xlink" content-type="dwc:verbatimCoordinates" xlink:type="simple"><named-content content-type="geo-json" specific-use="{&#34;type&#34;:&#34;Point&#34;,&#34;coordinates&#34;:[105.550833,20.371167]}" id="NCID0EE5AE" xlink:type="simple">20°22.27'N, 105°33.05'E</named-content></named-content>, ca. 200 m), 6.II.2008, same collector.</p></tp:treatment-sec><tp:treatment-sec sec-type="etymology" id="SECID0EJ5AE"><title>Etymology.</title><p>The specific name is after ichthyologist Mai Dinh Yen, born in 1933 in Ba Vi, Hanoi; noun (name) in genitive case.</p></tp:treatment-sec><tp:treatment-sec sec-type="diagnosis" id="SECID0EO5AE"><title>Diagnosis.</title><p><italic><tp:taxon-name><tp:taxon-name-part taxon-name-part-type="genus" reg="Eupoa">Eupoa</tp:taxon-name-part><tp:taxon-name-part taxon-name-part-type="species" reg="maidinhyeni">maidinhyeni</tp:taxon-name-part></tp:taxon-name></italic> sp. nov. can be easily distinguished from other congeners by the well-developed <abbrev xmlns:xlink="http://www.w3.org/1999/xlink" xlink:title="compound terminal apophysis" id="ABBRID0E65AE" xlink:type="simple">CTA</abbrev>, which extends beyond the cymbial retromargin in ventral view, the thick, sickle-shaped embolus, and the circled atrial ridges (Figs <xref ref-type="fig" rid="F5">5C</xref>, <xref ref-type="fig" rid="F6">6A</xref>), whereas the <abbrev xmlns:xlink="http://www.w3.org/1999/xlink" xlink:title="compound terminal apophysis" id="ABBRID0EL6AE" xlink:type="simple">CTA</abbrev> does not extend beyond the cymbial margin, the embolus is slender, flagelliform, and lacks similar circled atrial ridges in the other species (<xref ref-type="bibr" rid="B16">Metzner 2023</xref>).</p><fig id="F5" position="float" orientation="portrait"><object-id xmlns:xlink="http://www.w3.org/1999/xlink" content-type="doi" xlink:type="simple">10.3897/zookeys.1148.98271.figure5</object-id><object-id xmlns:xlink="http://www.w3.org/1999/xlink" content-type="arpha" xlink:type="simple">B5ADEE92-994E-5DF4-9CD7-367F0C380F32</object-id><label>Figure 5.</label><caption><p>Male palp of <italic><tp:taxon-name><tp:taxon-name-part taxon-name-part-type="genus" reg="Eupoa">Eupoa</tp:taxon-name-part><tp:taxon-name-part taxon-name-part-type="species" reg="maidinhyeni">maidinhyeni</tp:taxon-name-part></tp:taxon-name></italic> sp. nov., holotype and paratype <bold>A</bold> holotype, prolateral <bold>B</bold> ditto, retrolateral <bold>C</bold> ditto, ventral <bold>D</bold> paratype bulb, apical. Scale bars: 0.1 mm. Abbreviations: E – embolus; <abbrev xmlns:xlink="http://www.w3.org/1999/xlink" xlink:title="compound terminal apophysis" id="ABBRID0EPAAG" xlink:type="simple">CTA</abbrev> – compound terminal apophysis; <abbrev xmlns:xlink="http://www.w3.org/1999/xlink" xlink:title="median apophysis" id="ABBRID0ETAAG" xlink:type="simple">MA</abbrev> – median apophysis; <abbrev xmlns:xlink="http://www.w3.org/1999/xlink" xlink:title="retrolateral femoral apophysis" id="ABBRID0EXAAG" xlink:type="simple">RFA</abbrev> – retrolateral femoral apophysis; <abbrev xmlns:xlink="http://www.w3.org/1999/xlink" xlink:title="retrolateral patellar apophysis" id="ABBRID0E2AAG" xlink:type="simple">RPA</abbrev> – retrolateral patellar apophysis; <abbrev xmlns:xlink="http://www.w3.org/1999/xlink" xlink:title="retrolateral tibial apophysis" id="ABBRID0E6AAG" xlink:type="simple">RTA</abbrev> – retrolateral tibial apophysis; <abbrev xmlns:xlink="http://www.w3.org/1999/xlink" xlink:title="terminal apophysis" id="ABBRID0EDBAG" xlink:type="simple">TA</abbrev> – terminal apophysis.</p></caption><graphic xmlns:xlink="http://www.w3.org/1999/xlink" xlink:href="zookeys-1148-119_article-98271__-g005.jpg" position="float" orientation="portrait" xlink:type="simple" id="oo_811035.jpg"><uri content-type="original_file" xlink:type="simple">https://binary.pensoft.net/fig/811035</uri></graphic></fig><fig id="F6" position="float" orientation="portrait"><object-id xmlns:xlink="http://www.w3.org/1999/xlink" content-type="doi" xlink:type="simple">10.3897/zookeys.1148.98271.figure6</object-id><object-id xmlns:xlink="http://www.w3.org/1999/xlink" content-type="arpha" xlink:type="simple">D9D67144-F0AE-5F80-9E0C-B4A3261664E6</object-id><label>Figure 6.</label><caption><p><italic><tp:taxon-name><tp:taxon-name-part taxon-name-part-type="genus" reg="Eupoa">Eupoa</tp:taxon-name-part><tp:taxon-name-part taxon-name-part-type="species" reg="maidinhyeni">maidinhyeni</tp:taxon-name-part></tp:taxon-name></italic> sp. nov., male holotype and female paratype <bold>A</bold> epigyne, ventral <bold>B</bold> vulva, dorsal <bold>C</bold> holotype habitus, dorsal <bold>D</bold> ditto, ventral <bold>E</bold> female paratype habitus, dorsal <bold>F</bold> holotype carapace, frontal <bold>G</bold> holotype chelicera, posterior. Scale bars: 0.1 mm (<bold>A, B, G</bold>); 0.5 mm (<bold>C–F</bold>). Abbreviations: <abbrev xmlns:xlink="http://www.w3.org/1999/xlink" xlink:title="atrial ridge" id="ABBRID0ERCAG" xlink:type="simple">AR</abbrev> – atrial ridge; <abbrev xmlns:xlink="http://www.w3.org/1999/xlink" xlink:title="copulatory duct" id="ABBRID0EVCAG" xlink:type="simple">CD</abbrev> – copulatory duct; <abbrev xmlns:xlink="http://www.w3.org/1999/xlink" xlink:title="copulatory opening" id="ABBRID0EZCAG" xlink:type="simple">CO</abbrev> – copulatory opening; S – spermatheca.</p></caption><graphic xmlns:xlink="http://www.w3.org/1999/xlink" xlink:href="zookeys-1148-119_article-98271__-g006.jpg" position="float" orientation="portrait" xlink:type="simple" id="oo_811036.jpg"><uri content-type="original_file" xlink:type="simple">https://binary.pensoft.net/fig/811036</uri></graphic></fig></tp:treatment-sec><tp:treatment-sec sec-type="description" id="SECID0ECDAG"><title>Description.</title><p><bold>Male</bold> (Figs <xref ref-type="fig" rid="F5">5</xref>, <xref ref-type="fig" rid="F6">6C, D, F, G</xref>). Total length 2.13. Carapace 1.05 long, 0.93 wide. Abdomen 1.09 long, 0.72 wide. Clypeus 0.05 high. Eye sizes and inter-distances: <abbrev xmlns:xlink="http://www.w3.org/1999/xlink" xlink:title="anterior median eye" id="ABBRID0ESDAG" xlink:type="simple">AME</abbrev> 0.30, <abbrev xmlns:xlink="http://www.w3.org/1999/xlink" xlink:title="anterior lateral eye" id="ABBRID0EWDAG" xlink:type="simple">ALE</abbrev> 0.21, <abbrev xmlns:xlink="http://www.w3.org/1999/xlink" xlink:title="posterior lateral eye" id="ABBRID0E1DAG" xlink:type="simple">PLE</abbrev> 0.18, <abbrev xmlns:xlink="http://www.w3.org/1999/xlink" xlink:title="anterior eye row width" id="ABBRID0E5DAG" xlink:type="simple">AERW</abbrev> 0.99, <abbrev xmlns:xlink="http://www.w3.org/1999/xlink" xlink:title="posterior eye row width" id="ABBRID0ECEAG" xlink:type="simple">PERW</abbrev> 0.85, <abbrev xmlns:xlink="http://www.w3.org/1999/xlink" xlink:title="eye field length" id="ABBRID0EGEAG" xlink:type="simple">EFL</abbrev> 0.57. Legs: I 1.81 (0.55, 0.28, 0.40, 0.38, 0.20), II 1.58 (0.50, 0.25, 0.33, 0.30, 0.20), III 1.61 (0.48, 0.25, 0.30, 0.38, 0.20), IV 2.14 (0.70, 0.28, 0.53, 0.43, 0.20). Carapace longer than wide, pale to dark yellow except the sides of eye field and posterior eyes bases dark, with pair of irregular dark patches medially on eye field, and longitudinal, central, yellow patch extending across thorax; fovea indistinct. Chelicerae pale, with two promarginal and four retromarginal teeth. Endites, sternum colored as chelicerae. Labium slightly darker than endites. Legs pale to yellow, with one ventral spine on tibiae I, and three pairs of ventral spines on metatarsi I. Abdomen elongated, dorsum pale yellow to green-brown, covered wholly by scutum, with pair of longitudinal, irregular, pale yellow stripes on ~ 3/4 of length, and separated by longitudinal, irregular, green brown central stripes and followed by transverse, pale yellow, posterior stripe; venter pale, without markings. Palp (Fig. <xref ref-type="fig" rid="F5">5A–D</xref>): femur longer than wide, with L-shaped disto-retrolateral apophysis; patella slightly longer than wide, with slender, curved, apically pointed retrolateral apophysis broadened proximally and more than half cymbial length in retrolateral view; tibia very short, with flat, broad retrolateral apophysis pointed apically; cymbium acutely tapered, strongly curved ventrally at distal 1/4; bulb almost round in ventral view; <abbrev xmlns:xlink="http://www.w3.org/1999/xlink" xlink:title="median apophysis" id="ABBRID0EOEAG" xlink:type="simple">MA</abbrev> extending retrolaterally, with membranous base, forming hook at distal end; <abbrev xmlns:xlink="http://www.w3.org/1999/xlink" xlink:title="terminal apophysis" id="ABBRID0ESEAG" xlink:type="simple">TA</abbrev> flat, slightly curved medially in ventral view, tapered to rather pointed tip distally; <abbrev xmlns:xlink="http://www.w3.org/1999/xlink" xlink:title="compound terminal apophysis" id="ABBRID0EWEAG" xlink:type="simple">CTA</abbrev> strongly sclerotized, originates from antero-prolateral portion of bulb, extending retrolaterally and beyond retrolateral cymbial margin distally; embolus long, partly invisible, circled and sickle-shaped.</p><p><bold>Female</bold> (Fig. <xref ref-type="fig" rid="F6">6A, B, E</xref>). Total length 2.44. Carapace 1.06 long, 0.96 wide. Abdomen 1.38 long, 0.96 wide. Clypeus 0.05 high. Eye sizes and inter-distances: <abbrev xmlns:xlink="http://www.w3.org/1999/xlink" xlink:title="anterior median eye" id="ABBRID0ECFAG" xlink:type="simple">AME</abbrev> 0.31, <abbrev xmlns:xlink="http://www.w3.org/1999/xlink" xlink:title="anterior lateral eye" id="ABBRID0EGFAG" xlink:type="simple">ALE</abbrev> 0.21, <abbrev xmlns:xlink="http://www.w3.org/1999/xlink" xlink:title="posterior lateral eye" id="ABBRID0EKFAG" xlink:type="simple">PLE</abbrev> 0.18, <abbrev xmlns:xlink="http://www.w3.org/1999/xlink" xlink:title="anterior eye row width" id="ABBRID0EOFAG" xlink:type="simple">AERW</abbrev> 1.00, <abbrev xmlns:xlink="http://www.w3.org/1999/xlink" xlink:title="posterior eye row width" id="ABBRID0ESFAG" xlink:type="simple">PERW</abbrev> 0.95, <abbrev xmlns:xlink="http://www.w3.org/1999/xlink" xlink:title="eye field length" id="ABBRID0EWFAG" xlink:type="simple">EFL</abbrev> 0.58. Legs: I 1.86 (0.55, 0.28, 0.45, 0.38, 0.20), II 1.63 (0.50, 0.25, 0.35, 0.33, 0.20), III 1.66 (0.50, 0.25, 0.33, 0.38, 0.20), IV 2.34 (0.75, 0.33, 0.58, 0.48, 0.20). Habitus (Fig. <xref ref-type="fig" rid="F6">6E</xref>) similar to that of male except paler, without dorsal abdominal scutum, and with three pairs of ventral spines on tibiae I. Epigyne (Fig. <xref ref-type="fig" rid="F6">6A, B</xref>): wider than long, with pair of round atria with circled, and arc-shaped ridges; copulatory openings posteriorly located, separated from each other by ~ 2× their width; copulatory ducts short, bent medially, connected to mediolateral margins of spermathecae; spermathecae elongate-oval.</p></tp:treatment-sec><tp:treatment-sec sec-type="distribution" id="SECID0ECGAG"><title>Distribution.</title><p>Known only from the type locality in Ninh Binh Province, Vietnam.</p></tp:treatment-sec><ref-list><ref id="B16"><mixed-citation xmlns:xlink="http://www.w3.org/1999/xlink" xlink:type="simple"><person-group><name name-style="western"><surname>Metzner</surname><given-names>H</given-names></name></person-group> (<year>2023</year>) Jumping spiders (<tp:taxon-name><tp:taxon-name-part taxon-name-part-type="class">Arachnida</tp:taxon-name-part></tp:taxon-name>: <tp:taxon-name><tp:taxon-name-part taxon-name-part-type="order">Araneae</tp:taxon-name-part></tp:taxon-name>: <tp:taxon-name><tp:taxon-name-part taxon-name-part-type="family">Salticidae</tp:taxon-name-part></tp:taxon-name>) of the world. <ext-link xlink:href="https://www.jumping-spiders.com" ext-link-type="uri" xlink:type="simple">https://www.jumping-spiders.com</ext-link> [Accessed 23 January 2023]</mixed-citation></ref></ref-list></tp:taxon-treatment>
