# Supplementary material for: ﻿Thirteen species of jumping spiders from northern Vietnam (Araneae, Salticidae)
Source: Zookeys. 2023 Feb 16;1148:119–65. doi: 10.3897/zookeys.1148.98271 (PMC10194416; doi:10.3897/zookeys.1148.98271)
Supplement: XML Treatment for Eupoa maddisoni [file zookeys.1148.98271-treatment6.xml]

<!DOCTYPE tp:taxon-treatment
  PUBLIC "-//TaxonX//DTD Taxonomic Treatment Publishing DTD v0 20100105//EN" "tax-treatment-NSO.dtd">
<tp:taxon-treatment xmlns:tp="http://www.plazi.org/taxpub"><tp:treatment-meta><kwd-group><label>Taxon classification</label><kwd>
              <named-content content-type="kingdom">Animalia</named-content>
            </kwd><kwd>
              <named-content content-type="order">Araneae</named-content>
            </kwd><kwd>
              <named-content content-type="family">Salticidae</named-content>
            </kwd></kwd-group><mixed-citation publication-type="journal"><person-group><name><surname>Wang</surname><given-names>Cheng</given-names></name><name><surname>Li</surname><given-names>Shuqiang</given-names></name><name><surname>Pham</surname><given-names>Dinh-Sac</given-names></name></person-group><article-title>﻿Thirteen species of jumping spiders from northern Vietnam (<tp:taxon-name><tp:taxon-name-part taxon-name-part-type="order">Araneae</tp:taxon-name-part></tp:taxon-name>, <tp:taxon-name><tp:taxon-name-part taxon-name-part-type="family">Salticidae</tp:taxon-name-part></tp:taxon-name>)</article-title><source>Zookeys</source><day>16</day><month>02</month><year>2023</year><volume>1148</volume><fpage>119</fpage><lpage>165</lpage><pub-id pub-id-type="doi">10.3897/zookeys.1148.98271</pub-id></mixed-citation></tp:treatment-meta><tp:nomenclature><label>﻿</label><tp:taxon-name>
            <object-id xmlns:xlink="http://www.w3.org/1999/xlink" content-type="arpha" xlink:type="simple">C35C2BCC-AB62-5C06-9427-15AF56A6CE22</object-id>
            <tp:taxon-name-part taxon-name-part-type="genus" reg="Eupoa">Eupoa</tp:taxon-name-part>
            <tp:taxon-name-part taxon-name-part-type="species" reg="maddisoni">maddisoni</tp:taxon-name-part>
            <object-id xmlns:xlink="http://www.w3.org/1999/xlink" content-type="zoobank" xlink:type="simple">https://zoobank.org/B701DBE1-71C0-4566-8505-28E1174B20BA</object-id>
          </tp:taxon-name><tp:taxon-status xmlns:xlink="http://www.w3.org/1999/xlink" xlink:type="simple">sp. nov.</tp:taxon-status><xref ref-type="fig" rid="F7">Figs 7</xref><xref ref-type="fig" rid="F8">, 8</xref></tp:nomenclature><tp:treatment-sec sec-type="type material" id="SECID0EYHAG"><title>Type material.</title><p><bold><italic>Holotype</italic></bold> ♂ (<named-content xmlns:xlink="http://www.w3.org/1999/xlink" content-type="dwc:institutional_code" xlink:title="Institute of Zoology, Chinese Academy of Sciences" xlink:href="http://grbio.org/institution/institute-zoology-chinese-academy-sciences" xlink:type="simple">IZCAS</named-content>-Ar44199), Vietnam: Vinh Phuc Province: Tam Dao National Park (<named-content xmlns:xlink="http://www.w3.org/1999/xlink" content-type="dwc:verbatimCoordinates" xlink:type="simple"><named-content content-type="geo-json" specific-use="{&#34;type&#34;:&#34;Point&#34;,&#34;coordinates&#34;:[105.558167,21.506000]}" id="NCID0ELIAG" xlink:type="simple">21°30.36'N, 105°33.49'E</named-content></named-content>, ca. 440 m), 16.VII.2007, D.S. Pham leg. <bold><italic>Paratypes</italic></bold> 3♀ (<named-content xmlns:xlink="http://www.w3.org/1999/xlink" content-type="dwc:institutional_code" xlink:title="Institute of Zoology, Chinese Academy of Sciences" xlink:href="http://grbio.org/institution/institute-zoology-chinese-academy-sciences" xlink:type="simple">IZCAS</named-content>-Ar44200–44202), same data as holotype; 1♀ (<named-content xmlns:xlink="http://www.w3.org/1999/xlink" content-type="dwc:institutional_code" xlink:title="Institute of Zoology, Chinese Academy of Sciences" xlink:href="http://grbio.org/institution/institute-zoology-chinese-academy-sciences" xlink:type="simple">IZCAS</named-content>-Ar44203), Tam Dao National Park (<named-content xmlns:xlink="http://www.w3.org/1999/xlink" content-type="dwc:verbatimCoordinates" xlink:type="simple"><named-content content-type="geo-json" specific-use="{&#34;type&#34;:&#34;Point&#34;,&#34;coordinates&#34;:[105.623500,21.437833]}" id="NCID0EAJAG" xlink:type="simple">21°26.27'N, 105°37.41'E</named-content></named-content>, ca. 310 m), 14.IV.2007, same collector; 1♂1♀ (<named-content xmlns:xlink="http://www.w3.org/1999/xlink" content-type="dwc:institutional_code" xlink:title="Institute of Zoology, Chinese Academy of Sciences" xlink:href="http://grbio.org/institution/institute-zoology-chinese-academy-sciences" xlink:type="simple">IZCAS</named-content>-Ar44204–44205), Tam Dao National Park (<named-content xmlns:xlink="http://www.w3.org/1999/xlink" content-type="dwc:verbatimCoordinates" xlink:type="simple"><named-content content-type="geo-json" specific-use="{&#34;type&#34;:&#34;Point&#34;,&#34;coordinates&#34;:[105.552500,21.526167]}" id="NCID0ENJAG" xlink:type="simple">21°31.57'N, 105°33.15'E</named-content></named-content>, ca. 1010 m), 21.VIII.2007, same collector; 1♂ (<named-content xmlns:xlink="http://www.w3.org/1999/xlink" content-type="dwc:institutional_code" xlink:title="Institute of Zoology, Chinese Academy of Sciences" xlink:href="http://grbio.org/institution/institute-zoology-chinese-academy-sciences" xlink:type="simple">IZCAS</named-content>-Ar44206), Tam Dao National Park (<named-content xmlns:xlink="http://www.w3.org/1999/xlink" content-type="dwc:verbatimCoordinates" xlink:type="simple"><named-content content-type="geo-json" specific-use="{&#34;type&#34;:&#34;Point&#34;,&#34;coordinates&#34;:[105.539500,21.525500]}" id="NCID0E1JAG" xlink:type="simple">21°31.53'N, 105°32.37'E</named-content></named-content>, ca. 500 m), 18.X.2007, same collector.</p></tp:treatment-sec><tp:treatment-sec sec-type="etymology" id="SECID0E6JAG"><title>Etymology.</title><p>The specific name is a patronym in honor of Prof. Wayne P. Maddison (Vancouver, Canada), a leading arachnologist in jumping spiders, who has made significant contributions to the taxonomy of salticids worldwide; noun (name) in genitive case.</p></tp:treatment-sec><tp:treatment-sec sec-type="diagnosis" id="SECID0EEKAG"><title>Diagnosis.</title><p>The male of <italic><tp:taxon-name><tp:taxon-name-part taxon-name-part-type="genus" reg="Eupoa">Eupoa</tp:taxon-name-part><tp:taxon-name-part taxon-name-part-type="species" reg="maddisoni">maddisoni</tp:taxon-name-part></tp:taxon-name></italic> sp. nov. closely resembles <italic><tp:taxon-name><tp:taxon-name-part taxon-name-part-type="genus" reg="Eupoa">E.</tp:taxon-name-part><tp:taxon-name-part taxon-name-part-type="species" reg="nezha">nezha</tp:taxon-name-part></tp:taxon-name></italic> Maddison &amp; Zhang, 2007 in having a similar palp, especially the distally bifurcated <abbrev xmlns:xlink="http://www.w3.org/1999/xlink" xlink:title="retrolateral patellar apophysis" id="ABBRID0EALAG" xlink:type="simple">RPA</abbrev>, but it can be easily distinguished by the following: (1) the shorter ramus of the <abbrev xmlns:xlink="http://www.w3.org/1999/xlink" xlink:title="retrolateral patellar apophysis" id="ABBRID0EELAG" xlink:type="simple">RPA</abbrev> is ~ 1/2 the longer ramus length in retrolateral view (Fig. <xref ref-type="fig" rid="F7">7B</xref>), whereas it is &lt; 1/10 of the longer ramus length in <italic><tp:taxon-name><tp:taxon-name-part taxon-name-part-type="genus" reg="Eupoa">E.</tp:taxon-name-part><tp:taxon-name-part taxon-name-part-type="species" reg="nezha">nezha</tp:taxon-name-part></tp:taxon-name></italic> (<xref ref-type="bibr" rid="B14">Maddison et al. 2007</xref>: fig. 2); (2) the <abbrev xmlns:xlink="http://www.w3.org/1999/xlink" xlink:title="terminal apophysis" id="ABBRID0E2LAG" xlink:type="simple">TA</abbrev> has a curved <abbrev xmlns:xlink="http://www.w3.org/1999/xlink" xlink:title="division of terminal apophysis" id="ABBRID0E6LAG" xlink:type="simple">dTA</abbrev> (Fig. <xref ref-type="fig" rid="F7">7C, D</xref>), whereas this is absent in <italic><tp:taxon-name><tp:taxon-name-part taxon-name-part-type="genus" reg="Eupoa">E.</tp:taxon-name-part><tp:taxon-name-part taxon-name-part-type="species" reg="nezha">nezha</tp:taxon-name-part></tp:taxon-name></italic> (<xref ref-type="bibr" rid="B14">Maddison et al. 2007</xref>: figs 1, 3). The female of this new species resembles <italic><tp:taxon-name><tp:taxon-name-part taxon-name-part-type="genus" reg="Eupoa">E.</tp:taxon-name-part><tp:taxon-name-part taxon-name-part-type="species" reg="prima">prima</tp:taxon-name-part></tp:taxon-name></italic> Żabka, 1985 in having similar habitus markings and a similar epigyne, but it can be easily distinguished by the spermathecae, which are oval and separated from each other by approximately their width (Fig. <xref ref-type="fig" rid="F8">8B</xref>), whereas they are almost pyriform and touching in <italic><tp:taxon-name><tp:taxon-name-part taxon-name-part-type="genus" reg="Eupoa">E.</tp:taxon-name-part><tp:taxon-name-part taxon-name-part-type="species" reg="prima">prima</tp:taxon-name-part></tp:taxon-name></italic> (<xref ref-type="bibr" rid="B25">Żabka 1985</xref>: fig. 169).</p><fig id="F7" position="float" orientation="portrait"><object-id xmlns:xlink="http://www.w3.org/1999/xlink" content-type="doi" xlink:type="simple">10.3897/zookeys.1148.98271.figure7</object-id><object-id xmlns:xlink="http://www.w3.org/1999/xlink" content-type="arpha" xlink:type="simple">A441A4AA-46B6-5061-8FB9-73C79D1F4556</object-id><label>Figure 7.</label><caption><p>Male palp of <italic><tp:taxon-name><tp:taxon-name-part taxon-name-part-type="genus" reg="Eupoa">Eupoa</tp:taxon-name-part><tp:taxon-name-part taxon-name-part-type="species" reg="maddisoni">maddisoni</tp:taxon-name-part></tp:taxon-name></italic> sp. nov., holotype <bold>A</bold> prolateral <bold>B</bold> retrolateral <bold>C</bold> ventral <bold>D</bold> ventro-retrolateral. Scale bars: 0.1 mm. Abbreviations: <abbrev xmlns:xlink="http://www.w3.org/1999/xlink" xlink:title="division of terminal apophysis" id="ABBRID0EPOAG" xlink:type="simple">dTA</abbrev> – division of terminal apophysis; <abbrev xmlns:xlink="http://www.w3.org/1999/xlink" xlink:title="dorso-retrolateral tibial apophysis" id="ABBRID0ETOAG" xlink:type="simple">dRTA</abbrev> – dorso-retrolateral tibial apophysis; E – embolus; <abbrev xmlns:xlink="http://www.w3.org/1999/xlink" xlink:title="median apophysis" id="ABBRID0EXOAG" xlink:type="simple">MA</abbrev> – median apophysis; <abbrev xmlns:xlink="http://www.w3.org/1999/xlink" xlink:title="retrolateral femoral apophysis" id="ABBRID0E2OAG" xlink:type="simple">RFA</abbrev> – retrolateral femoral apophysis; <abbrev xmlns:xlink="http://www.w3.org/1999/xlink" xlink:title="retrolateral patellar apophysis" id="ABBRID0E6OAG" xlink:type="simple">RPA</abbrev> – retrolateral patellar apophysis; <abbrev xmlns:xlink="http://www.w3.org/1999/xlink" xlink:title="retrolateral tibial apophysis" id="ABBRID0EDPAG" xlink:type="simple">RTA</abbrev> – retrolateral tibial apophysis; <abbrev xmlns:xlink="http://www.w3.org/1999/xlink" xlink:title="terminal apophysis" id="ABBRID0EHPAG" xlink:type="simple">TA</abbrev> – terminal apophysis; <abbrev xmlns:xlink="http://www.w3.org/1999/xlink" xlink:title="ventral patellar apophysis" id="ABBRID0ELPAG" xlink:type="simple">VPA</abbrev> – ventral patellar apophysis.</p></caption><graphic xmlns:xlink="http://www.w3.org/1999/xlink" xlink:href="zookeys-1148-119_article-98271__-g007.jpg" position="float" orientation="portrait" xlink:type="simple" id="oo_811037.jpg"><uri content-type="original_file" xlink:type="simple">https://binary.pensoft.net/fig/811037</uri></graphic></fig><fig id="F8" position="float" orientation="portrait"><object-id xmlns:xlink="http://www.w3.org/1999/xlink" content-type="doi" xlink:type="simple">10.3897/zookeys.1148.98271.figure8</object-id><object-id xmlns:xlink="http://www.w3.org/1999/xlink" content-type="arpha" xlink:type="simple">A4239E9A-070A-5D9D-B8C0-A5B9166C5C5C</object-id><label>Figure 8.</label><caption><p><italic><tp:taxon-name><tp:taxon-name-part taxon-name-part-type="genus" reg="Eupoa">Eupoa</tp:taxon-name-part><tp:taxon-name-part taxon-name-part-type="species" reg="maddisoni">maddisoni</tp:taxon-name-part></tp:taxon-name></italic> sp. nov., male holotype and female paratype <bold>A</bold> epigyne, ventral <bold>B</bold> vulva, dorsal <bold>C</bold> holotype habitus, dorsal <bold>D</bold> ditto, ventral <bold>E</bold> female paratype habitus, dorsal <bold>F</bold> holotype carapace, frontal <bold>G</bold> holotype chelicera, posterior. Scale bars: 0.1 mm (<bold>A, B, G</bold>); 0.5 mm (<bold>C–F</bold>). Abbreviations: <abbrev xmlns:xlink="http://www.w3.org/1999/xlink" xlink:title="atrial ridge" id="ABBRID0EZQAG" xlink:type="simple">AR</abbrev> – atrial ridge; <abbrev xmlns:xlink="http://www.w3.org/1999/xlink" xlink:title="copulatory duct" id="ABBRID0E4QAG" xlink:type="simple">CD</abbrev> – copulatory duct; <abbrev xmlns:xlink="http://www.w3.org/1999/xlink" xlink:title="copulatory opening" id="ABBRID0EBRAG" xlink:type="simple">CO</abbrev> – copulatory opening; <abbrev xmlns:xlink="http://www.w3.org/1999/xlink" xlink:title="dorsal epigynal plate" id="ABBRID0EFRAG" xlink:type="simple">DP</abbrev> – dorsal epigynal plate; S – spermatheca.</p></caption><graphic xmlns:xlink="http://www.w3.org/1999/xlink" xlink:href="zookeys-1148-119_article-98271__-g008.jpg" position="float" orientation="portrait" xlink:type="simple" id="oo_811038.jpg"><uri content-type="original_file" xlink:type="simple">https://binary.pensoft.net/fig/811038</uri></graphic></fig></tp:treatment-sec><tp:treatment-sec sec-type="description" id="SECID0EORAG"><title>Description.</title><p><bold>Male</bold> (Figs <xref ref-type="fig" rid="F7">7</xref>, <xref ref-type="fig" rid="F8">8C, D, F, G</xref>). Total length 1.60. Carapace 0.86 long 0.78 wide. Abdomen 0.78 long, 0.60 wide. Clypeus 0.05 high. Eye sizes and inter-distances: <abbrev xmlns:xlink="http://www.w3.org/1999/xlink" xlink:title="anterior median eye" id="ABBRID0E5RAG" xlink:type="simple">AME</abbrev> 0.24, <abbrev xmlns:xlink="http://www.w3.org/1999/xlink" xlink:title="anterior lateral eye" id="ABBRID0ECSAG" xlink:type="simple">ALE</abbrev> 0.16, <abbrev xmlns:xlink="http://www.w3.org/1999/xlink" xlink:title="posterior lateral eye" id="ABBRID0EGSAG" xlink:type="simple">PLE</abbrev> 0.14, <abbrev xmlns:xlink="http://www.w3.org/1999/xlink" xlink:title="anterior eye row width" id="ABBRID0EKSAG" xlink:type="simple">AERW</abbrev> 0.79, <abbrev xmlns:xlink="http://www.w3.org/1999/xlink" xlink:title="posterior eye row width" id="ABBRID0EOSAG" xlink:type="simple">PERW</abbrev> 0.73, <abbrev xmlns:xlink="http://www.w3.org/1999/xlink" xlink:title="eye field length" id="ABBRID0ESSAG" xlink:type="simple">EFL</abbrev> 0.49. Legs: I 1.36 (0.43, 0.20, 0.30, 0.25, 0.18), II 1.27 (0.40, 0.18, 0.28, 0.23, 0.18), III 1.24 (0.38, 0.18, 0.25, 0.25, 0.18), IV 1.69 (0.60, 0.23, 0.33, 0.33, 0.20). Carapace pale to dark yellow except bilateral sides of eye field, and posterior eyes bases dark, covered with white and pale setae, with pair of indistinct dark patches medially on eye field, and tapered, longitudinal, sub-triangular patch extending from the middle of PMEs to posterior margin; fovea indistinct. Chelicerae pale, with two promarginal and three retromarginal teeth. Endites sub-square. Labium darker than chelicerae and endites. Sternum almost heart-shaped, with straight anterior margin. Legs pale to green-brown, with three pairs of ventral spines on metatarsi I. Abdomen elongated, dorsum yellow to dark brown, with pair of longitudinal brown patches anteriorly followed by three pairs of transverse, dark brown patches, covered entirely by scutum; venter pale, without distinct markings. Palp (Fig. <xref ref-type="fig" rid="F7">7A–D</xref>): femur longer than wide, with blunt, sub-triangular retrolateral apophysis; patella sclerotized, with sub-trapeziform ventral apophysis, and distally bifurcated retrolateral apophysis acutely narrowed anteromedially, and with shorter ramus ~ 1/2 the longer ramus length; tibia short, with flat, irregular retrolateral apophysis and tapered, apically pointed dorso-retrolateral apophysis; bulb sub-oval; <abbrev xmlns:xlink="http://www.w3.org/1999/xlink" xlink:title="median apophysis" id="ABBRID0E1SAG" xlink:type="simple">MA</abbrev> elongated, forming small hook at distal end; <abbrev xmlns:xlink="http://www.w3.org/1999/xlink" xlink:title="terminal apophysis" id="ABBRID0E5SAG" xlink:type="simple">TA</abbrev> complex, with sclerotized, curved, basal division; embolus slender, flagelliform, partly visible.</p><p><bold>Female</bold> (Fig. <xref ref-type="fig" rid="F8">8A, B, E</xref>). Total length 2.05. Carapace 0.91 long 0.83 wide. Abdomen 1.15 long, 0.91 wide. Clypeus 0.06 high. Eye sizes and inter-distances: <abbrev xmlns:xlink="http://www.w3.org/1999/xlink" xlink:title="anterior median eye" id="ABBRID0EKTAG" xlink:type="simple">AME</abbrev> 0.25, <abbrev xmlns:xlink="http://www.w3.org/1999/xlink" xlink:title="anterior lateral eye" id="ABBRID0EOTAG" xlink:type="simple">ALE</abbrev> 0.17, <abbrev xmlns:xlink="http://www.w3.org/1999/xlink" xlink:title="posterior lateral eye" id="ABBRID0ESTAG" xlink:type="simple">PLE</abbrev> 0.15, <abbrev xmlns:xlink="http://www.w3.org/1999/xlink" xlink:title="anterior eye row width" id="ABBRID0EWTAG" xlink:type="simple">AERW</abbrev> 0.83, <abbrev xmlns:xlink="http://www.w3.org/1999/xlink" xlink:title="posterior eye row width" id="ABBRID0E1TAG" xlink:type="simple">PERW</abbrev> 0.80, <abbrev xmlns:xlink="http://www.w3.org/1999/xlink" xlink:title="eye field length" id="ABBRID0E5TAG" xlink:type="simple">EFL</abbrev> 0.51. Legs: I 1.83 (0.55, 0.30, 0.40, 0.38, 0.20), II 1.52 (0.45, 0.23, 0.30, 0.34, 0.20), III 1.49 (0.45, 0.20, 0.30, 0.34, 0.20), IV 2.09 (0.70, 0.25, 0.52, 0.40, 0.22). Habitus (Fig. <xref ref-type="fig" rid="F8">8E</xref>) similar to that of male except without dorsal abdominal scutum and with three pairs of ventral spines on tibiae I. Epigyne (Fig. <xref ref-type="fig" rid="F8">8A, B</xref>): slightly wider than long, with large, irregular atrium and rectangular dorsal plate; copulatory openings located anteriorly, with C-shaped margins, separated from each other by ~ 3.5× the spermathecal width; copulatory ducts long, following a complex path; spermathecae oval, separated from each other ~ 3/4 of their width.</p></tp:treatment-sec><tp:treatment-sec sec-type="distribution" id="SECID0EKUAG"><title>Distribution.</title><p>Known only from the type locality in Vinh Phuc Province, Vietnam.</p></tp:treatment-sec><ref-list><ref id="B14"><mixed-citation xmlns:xlink="http://www.w3.org/1999/xlink" xlink:type="simple"><person-group><name name-style="western"><surname>Maddison</surname><given-names>WP</given-names></name><name name-style="western"><surname>Zhang</surname><given-names>JX</given-names></name><name name-style="western"><surname>Bodner</surname><given-names>MR</given-names></name></person-group> (<year>2007</year>) <article-title>A basal phylogenetic placement for the salticid spider <italic><tp:taxon-name><tp:taxon-name-part taxon-name-part-type="genus">Eupoa</tp:taxon-name-part></tp:taxon-name></italic>, with descriptions of two new species (<tp:taxon-name><tp:taxon-name-part taxon-name-part-type="order">Araneae</tp:taxon-name-part></tp:taxon-name>: <tp:taxon-name><tp:taxon-name-part taxon-name-part-type="family">Salticidae</tp:taxon-name-part></tp:taxon-name>).</article-title><source>Zootaxa</source><volume>1432</volume>(<issue>1</issue>): <fpage>23</fpage>–<lpage>33</lpage>. <ext-link xlink:href="10.11646/zootaxa.1432.1.2" ext-link-type="doi" xlink:type="simple">https://doi.org/10.11646/zootaxa.1432.1.2</ext-link></mixed-citation></ref><ref id="B25"><mixed-citation xmlns:xlink="http://www.w3.org/1999/xlink" xlink:type="simple"><person-group><name name-style="western"><surname>Żabka</surname><given-names>M</given-names></name></person-group> (<year>1985</year>) <article-title>Systematic and zoogeographic study on the family <tp:taxon-name><tp:taxon-name-part taxon-name-part-type="family">Salticidae</tp:taxon-name-part></tp:taxon-name> (<tp:taxon-name><tp:taxon-name-part taxon-name-part-type="order">Araneae</tp:taxon-name-part></tp:taxon-name>) from Vietnam.</article-title><source>Annales Zoologici, Warszawa</source><volume>39</volume>: <fpage>197</fpage>–<lpage>485</lpage>.</mixed-citation></ref></ref-list></tp:taxon-treatment>
