# Supplementary material for: ﻿Thirteen species of jumping spiders from northern Vietnam (Araneae, Salticidae)
Source: Zookeys. 2023 Feb 16;1148:119–65. doi: 10.3897/zookeys.1148.98271 (PMC10194416; doi:10.3897/zookeys.1148.98271)
Supplement: XML Treatment for Eupoa ninhbinh [file zookeys.1148.98271-treatment7.xml]

<!DOCTYPE tp:taxon-treatment
  PUBLIC "-//TaxonX//DTD Taxonomic Treatment Publishing DTD v0 20100105//EN" "tax-treatment-NSO.dtd">
<tp:taxon-treatment xmlns:tp="http://www.plazi.org/taxpub"><tp:treatment-meta><kwd-group><label>Taxon classification</label><kwd>
              <named-content content-type="kingdom">Animalia</named-content>
            </kwd><kwd>
              <named-content content-type="order">Araneae</named-content>
            </kwd><kwd>
              <named-content content-type="family">Salticidae</named-content>
            </kwd></kwd-group><mixed-citation publication-type="journal"><person-group><name><surname>Wang</surname><given-names>Cheng</given-names></name><name><surname>Li</surname><given-names>Shuqiang</given-names></name><name><surname>Pham</surname><given-names>Dinh-Sac</given-names></name></person-group><article-title>﻿Thirteen species of jumping spiders from northern Vietnam (<tp:taxon-name><tp:taxon-name-part taxon-name-part-type="order">Araneae</tp:taxon-name-part></tp:taxon-name>, <tp:taxon-name><tp:taxon-name-part taxon-name-part-type="family">Salticidae</tp:taxon-name-part></tp:taxon-name>)</article-title><source>Zookeys</source><day>16</day><month>02</month><year>2023</year><volume>1148</volume><fpage>119</fpage><lpage>165</lpage><pub-id pub-id-type="doi">10.3897/zookeys.1148.98271</pub-id></mixed-citation></tp:treatment-meta><tp:nomenclature><label>﻿</label><tp:taxon-name>
            <object-id xmlns:xlink="http://www.w3.org/1999/xlink" content-type="arpha" xlink:type="simple">48E06353-BE9F-5A44-8D51-BE59D75E9F70</object-id>
            <tp:taxon-name-part taxon-name-part-type="genus" reg="Eupoa">Eupoa</tp:taxon-name-part>
            <tp:taxon-name-part taxon-name-part-type="species" reg="ninhbinh">ninhbinh</tp:taxon-name-part>
            <object-id xmlns:xlink="http://www.w3.org/1999/xlink" content-type="zoobank" xlink:type="simple">https://zoobank.org/CDB9C82D-3D10-4841-9474-938CFEDD0AF9</object-id>
          </tp:taxon-name><tp:taxon-status xmlns:xlink="http://www.w3.org/1999/xlink" xlink:type="simple">sp. nov.</tp:taxon-status><xref ref-type="fig" rid="F9">Figs 9</xref><xref ref-type="fig" rid="F10">, 10</xref></tp:nomenclature><tp:treatment-sec sec-type="type material" id="SECID0EAWAG"><title>Type material.</title><p><bold><italic>Holotype</italic></bold> ♂ (<named-content xmlns:xlink="http://www.w3.org/1999/xlink" content-type="dwc:institutional_code" xlink:title="Institute of Zoology, Chinese Academy of Sciences" xlink:href="http://grbio.org/institution/institute-zoology-chinese-academy-sciences" xlink:type="simple">IZCAS</named-content>-Ar44207), Vietnam: Ninh Binh Province: Cuc Phuong National Park, 1–30.XII.2007, D.S. Pham leg. <bold><italic>Paratype</italic></bold> 1♂ (<named-content xmlns:xlink="http://www.w3.org/1999/xlink" content-type="dwc:institutional_code" xlink:title="Institute of Zoology, Chinese Academy of Sciences" xlink:href="http://grbio.org/institution/institute-zoology-chinese-academy-sciences" xlink:type="simple">IZCAS</named-content>-Ar44208), Cuc Phuong National Park, 1–30.VII.2007, D.S. Pham leg.</p></tp:treatment-sec><tp:treatment-sec sec-type="etymology" id="SECID0EYWAG"><title>Etymology.</title><p>The species is named after the type locality; noun in apposition.</p></tp:treatment-sec><tp:treatment-sec sec-type="diagnosis" id="SECID0E4WAG"><title>Diagnosis.</title><p><italic><tp:taxon-name><tp:taxon-name-part taxon-name-part-type="genus" reg="Eupoa">Eupoa</tp:taxon-name-part><tp:taxon-name-part taxon-name-part-type="species" reg="ninhbinh">ninhbinh</tp:taxon-name-part></tp:taxon-name></italic> sp. nov. can be easily distinguished from other congeners by the presence of a large, baso-retrolateral femoral spine on the male palp (Fig. <xref ref-type="fig" rid="F9">9B</xref>), which is absent in all others (<xref ref-type="bibr" rid="B16">Metzner 2023</xref>).</p></tp:treatment-sec><tp:treatment-sec sec-type="description" id="SECID0EWXAG"><title>Description.</title><p><bold>Male</bold> (Figs <xref ref-type="fig" rid="F9">9</xref>, <xref ref-type="fig" rid="F10">10</xref>). Total length 2.01. Carapace 0.97 long 0.92 wide. Abdomen 0.99 long, 0.67 wide. Clypeus 0.07 high. Eye sizes and inter-distances: <abbrev xmlns:xlink="http://www.w3.org/1999/xlink" xlink:title="anterior median eye" id="ABBRID0EGYAG" xlink:type="simple">AME</abbrev> 0.28, <abbrev xmlns:xlink="http://www.w3.org/1999/xlink" xlink:title="anterior lateral eye" id="ABBRID0EKYAG" xlink:type="simple">ALE</abbrev> 0.19, <abbrev xmlns:xlink="http://www.w3.org/1999/xlink" xlink:title="posterior lateral eye" id="ABBRID0EOYAG" xlink:type="simple">PLE</abbrev> 0.16, <abbrev xmlns:xlink="http://www.w3.org/1999/xlink" xlink:title="anterior eye row width" id="ABBRID0ESYAG" xlink:type="simple">AERW</abbrev> 0.95, <abbrev xmlns:xlink="http://www.w3.org/1999/xlink" xlink:title="posterior eye row width" id="ABBRID0EWYAG" xlink:type="simple">PERW</abbrev> 0.80, <abbrev xmlns:xlink="http://www.w3.org/1999/xlink" xlink:title="eye field length" id="ABBRID0E1YAG" xlink:type="simple">EFL</abbrev> 0.55. Legs: I 1.72 (0.53, 0.28, 0.40, 0.33, 0.18), II 1.42 (0.43, 0.25, 0.28, 0.28, 0.18), III 1.47 (0.43, 0.23, 0.28, 0.35, 0.18), IV 2.04 (0.68, 0.28, 0.48, 0.40, 0.20). Carapace yellow to dark brown, with indistinct patch medially on eye field, and tapered, central, longitudinal, yellow patch extending across thorax; fovea indistinct. Chelicerae pale, with one or two promarginal and five retromarginal teeth. Endites, labium, sternum colored as chelicerae. Legs pale to green-brown, with one and three pairs of ventral spines on tibiae I and metatarsi I, respectively. Abdomen elongated, dorsum dark brown, with longitudinal, central stripe anteriorly, three pairs of yellow spots laterally, and quadrangular yellow patch posteriorly, covered entirely by scutum; venter pale. Palp (Fig. <xref ref-type="fig" rid="F9">9A–D</xref>): femur enlarged, with apically pointed baso-retrolateral spine more than half its length; patella sclerotized, with flat, broad retrolateral apophysis bearing sub-trapeziform division at base of posterior margin, and spine-shaped inner division; tibia short, with flat retrolateral apophysis and short, tapered dorsal apophysis with slightly pointed tip; bulb swollen, almost oval; <abbrev xmlns:xlink="http://www.w3.org/1999/xlink" xlink:title="median apophysis" id="ABBRID0ECZAG" xlink:type="simple">MA</abbrev> slender, membranous at base, curved medially, forming hook at distal end; <abbrev xmlns:xlink="http://www.w3.org/1999/xlink" xlink:title="terminal apophysis" id="ABBRID0EGZAG" xlink:type="simple">TA</abbrev> well-developed, irregularly-shaped; embolus slender, flagelliform.</p><fig id="F9" position="float" orientation="portrait"><object-id xmlns:xlink="http://www.w3.org/1999/xlink" content-type="doi" xlink:type="simple">10.3897/zookeys.1148.98271.figure9</object-id><object-id xmlns:xlink="http://www.w3.org/1999/xlink" content-type="arpha" xlink:type="simple">6F310576-2E06-55FA-BCF5-498A8B3C022B</object-id><label>Figure 9.</label><caption><p>Male palp of <italic><tp:taxon-name><tp:taxon-name-part taxon-name-part-type="genus" reg="Eupoa">Eupoa</tp:taxon-name-part><tp:taxon-name-part taxon-name-part-type="species" reg="ninhbinh">ninhbinh</tp:taxon-name-part></tp:taxon-name></italic> sp. nov., holotype <bold>A</bold> prolateral <bold>B</bold> retrolateral <bold>C</bold> ventral <bold>D</bold> ventro-retrolateral. Scale bars: 0.1 mm. Abbreviations: <abbrev xmlns:xlink="http://www.w3.org/1999/xlink" xlink:title="dorsal tibial apophysis" id="ABBRID0EF1AG" xlink:type="simple">DTA</abbrev> – dorsal tibial apophysis; E – embolus; <abbrev xmlns:xlink="http://www.w3.org/1999/xlink" xlink:title="median apophysis" id="ABBRID0EJ1AG" xlink:type="simple">MA</abbrev> – median apophysis; <abbrev xmlns:xlink="http://www.w3.org/1999/xlink" xlink:title="retrolateral patellar apophysis" id="ABBRID0EN1AG" xlink:type="simple">RPA</abbrev> – retrolateral patellar apophysis; <abbrev xmlns:xlink="http://www.w3.org/1999/xlink" xlink:title="retrolateral tibial apophysis" id="ABBRID0ER1AG" xlink:type="simple">RTA</abbrev> – retrolateral tibial apophysis; <abbrev xmlns:xlink="http://www.w3.org/1999/xlink" xlink:title="terminal apophysis" id="ABBRID0EV1AG" xlink:type="simple">TA</abbrev> – terminal apophysis.</p></caption><graphic xmlns:xlink="http://www.w3.org/1999/xlink" xlink:href="zookeys-1148-119_article-98271__-g009.jpg" position="float" orientation="portrait" xlink:type="simple" id="oo_811039.jpg"><uri content-type="original_file" xlink:type="simple">https://binary.pensoft.net/fig/811039</uri></graphic></fig><fig id="F10" position="float" orientation="portrait"><object-id xmlns:xlink="http://www.w3.org/1999/xlink" content-type="doi" xlink:type="simple">10.3897/zookeys.1148.98271.figure10</object-id><object-id xmlns:xlink="http://www.w3.org/1999/xlink" content-type="arpha" xlink:type="simple">6508ED75-CDA9-52AA-9D56-C02738919E5F</object-id><label>Figure 10.</label><caption><p><italic><tp:taxon-name><tp:taxon-name-part taxon-name-part-type="genus" reg="Eupoa">Eupoa</tp:taxon-name-part><tp:taxon-name-part taxon-name-part-type="species" reg="ninhbinh">ninhbinh</tp:taxon-name-part></tp:taxon-name></italic> sp. nov., holotype <bold>A</bold> habitus, dorsal <bold>B</bold> ditto, ventral <bold>C</bold> carapace, frontal <bold>D</bold> chelicera, posterior. Scale bars: 0.1 mm (<bold>D</bold>); 0.5 mm (<bold>A–C</bold>).</p></caption><graphic xmlns:xlink="http://www.w3.org/1999/xlink" xlink:href="zookeys-1148-119_article-98271__-g010.jpg" position="float" orientation="portrait" xlink:type="simple" id="oo_811040.jpg"><uri content-type="original_file" xlink:type="simple">https://binary.pensoft.net/fig/811040</uri></graphic></fig><p><bold>Female.</bold> Unknown.</p></tp:treatment-sec><tp:treatment-sec sec-type="distribution" id="SECID0EG3AG"><title>Distribution.</title><p>Known only from the type locality in Ninh Binh Province, Vietnam.</p></tp:treatment-sec><tp:treatment-sec sec-type="comments" id="SECID0EL3AG"><title>Comments.</title><p>The species is only known from the male, so there is a possibility that it is conspecific with one of two described species (<italic><tp:taxon-name><tp:taxon-name-part taxon-name-part-type="genus" reg="Eupoa">Eupoa</tp:taxon-name-part><tp:taxon-name-part taxon-name-part-type="species" reg="daklak">daklak</tp:taxon-name-part></tp:taxon-name></italic> Logunov &amp; Marusik, 2014 and <italic><tp:taxon-name><tp:taxon-name-part taxon-name-part-type="genus" reg="Eupoa">E.</tp:taxon-name-part><tp:taxon-name-part taxon-name-part-type="species" reg="hainanensis">hainanensis</tp:taxon-name-part></tp:taxon-name></italic> Peng &amp; Kim, 1997) that are also known only from females. However, <italic><tp:taxon-name><tp:taxon-name-part taxon-name-part-type="genus" reg="Eupoa">E.</tp:taxon-name-part><tp:taxon-name-part taxon-name-part-type="species" reg="ninhbinh">ninhbinh</tp:taxon-name-part></tp:taxon-name></italic> sp. nov. has specific habitus markings (see description) that differ from these two species.</p></tp:treatment-sec><ref-list><ref id="B16"><mixed-citation xmlns:xlink="http://www.w3.org/1999/xlink" xlink:type="simple"><person-group><name name-style="western"><surname>Metzner</surname><given-names>H</given-names></name></person-group> (<year>2023</year>) Jumping spiders (<tp:taxon-name><tp:taxon-name-part taxon-name-part-type="class">Arachnida</tp:taxon-name-part></tp:taxon-name>: <tp:taxon-name><tp:taxon-name-part taxon-name-part-type="order">Araneae</tp:taxon-name-part></tp:taxon-name>: <tp:taxon-name><tp:taxon-name-part taxon-name-part-type="family">Salticidae</tp:taxon-name-part></tp:taxon-name>) of the world. <ext-link xlink:href="https://www.jumping-spiders.com" ext-link-type="uri" xlink:type="simple">https://www.jumping-spiders.com</ext-link> [Accessed 23 January 2023]</mixed-citation></ref></ref-list></tp:taxon-treatment>
