# Supplementary material for: ﻿Thirteen species of jumping spiders from northern Vietnam (Araneae, Salticidae)
Source: Zookeys. 2023 Feb 16;1148:119–65. doi: 10.3897/zookeys.1148.98271 (PMC10194416; doi:10.3897/zookeys.1148.98271)
Supplement: XML Treatment for Eupoa zabkai [file zookeys.1148.98271-treatment8.xml]

<!DOCTYPE tp:taxon-treatment
  PUBLIC "-//TaxonX//DTD Taxonomic Treatment Publishing DTD v0 20100105//EN" "tax-treatment-NSO.dtd">
<tp:taxon-treatment xmlns:tp="http://www.plazi.org/taxpub"><tp:treatment-meta><kwd-group><label>Taxon classification</label><kwd>
              <named-content content-type="kingdom">Animalia</named-content>
            </kwd><kwd>
              <named-content content-type="order">Araneae</named-content>
            </kwd><kwd>
              <named-content content-type="family">Salticidae</named-content>
            </kwd></kwd-group><mixed-citation publication-type="journal"><person-group><name><surname>Wang</surname><given-names>Cheng</given-names></name><name><surname>Li</surname><given-names>Shuqiang</given-names></name><name><surname>Pham</surname><given-names>Dinh-Sac</given-names></name></person-group><article-title>﻿Thirteen species of jumping spiders from northern Vietnam (<tp:taxon-name><tp:taxon-name-part taxon-name-part-type="order">Araneae</tp:taxon-name-part></tp:taxon-name>, <tp:taxon-name><tp:taxon-name-part taxon-name-part-type="family">Salticidae</tp:taxon-name-part></tp:taxon-name>)</article-title><source>Zookeys</source><day>16</day><month>02</month><year>2023</year><volume>1148</volume><fpage>119</fpage><lpage>165</lpage><pub-id pub-id-type="doi">10.3897/zookeys.1148.98271</pub-id></mixed-citation></tp:treatment-meta><tp:nomenclature><label>﻿</label><tp:taxon-name>
            <object-id xmlns:xlink="http://www.w3.org/1999/xlink" content-type="arpha" xlink:type="simple">4AFD30FC-E47D-502D-9AB1-EC700CA8F203</object-id>
            <tp:taxon-name-part taxon-name-part-type="genus" reg="Eupoa">Eupoa</tp:taxon-name-part>
            <tp:taxon-name-part taxon-name-part-type="species" reg="zabkai">zabkai</tp:taxon-name-part>
            <object-id xmlns:xlink="http://www.w3.org/1999/xlink" content-type="zoobank" xlink:type="simple">https://zoobank.org/F0FE9234-552F-49EA-8E5A-119D3906FC4D</object-id>
          </tp:taxon-name><tp:taxon-status xmlns:xlink="http://www.w3.org/1999/xlink" xlink:type="simple">sp. nov.</tp:taxon-status><xref ref-type="fig" rid="F11">Figs 11</xref><xref ref-type="fig" rid="F12">, 12</xref></tp:nomenclature><tp:treatment-sec sec-type="type material" id="SECID0ED6AG"><title>Type material.</title><p><bold><italic>Holotype</italic></bold> ♂ (<named-content xmlns:xlink="http://www.w3.org/1999/xlink" content-type="dwc:institutional_code" xlink:title="Institute of Zoology, Chinese Academy of Sciences" xlink:href="http://grbio.org/institution/institute-zoology-chinese-academy-sciences" xlink:type="simple">IZCAS</named-content>-Ar44209), Vietnam: Vinh Phuc Province: Tam Dao National Park (<named-content xmlns:xlink="http://www.w3.org/1999/xlink" content-type="dwc:verbatimCoordinates" xlink:type="simple"><named-content content-type="geo-json" specific-use="{&#34;type&#34;:&#34;Point&#34;,&#34;coordinates&#34;:[105.571000,21.508667]}" id="NCID0EW6AG" xlink:type="simple">21°30.52'N, 105°34.26'E</named-content></named-content>, ca. 510 m), 19.IX.2007, D.S. Pham leg. <bold><italic>Paratypes</italic></bold> 1♀ (<named-content xmlns:xlink="http://www.w3.org/1999/xlink" content-type="dwc:institutional_code" xlink:title="Institute of Zoology, Chinese Academy of Sciences" xlink:href="http://grbio.org/institution/institute-zoology-chinese-academy-sciences" xlink:type="simple">IZCAS</named-content>-Ar44210), same data as holotype; 1♀ (<named-content xmlns:xlink="http://www.w3.org/1999/xlink" content-type="dwc:institutional_code" xlink:title="Institute of Zoology, Chinese Academy of Sciences" xlink:href="http://grbio.org/institution/institute-zoology-chinese-academy-sciences" xlink:type="simple">IZCAS</named-content>-Ar44211), Tam Dao National Park (<named-content xmlns:xlink="http://www.w3.org/1999/xlink" content-type="dwc:verbatimCoordinates" xlink:type="simple"><named-content content-type="geo-json" specific-use="{&#34;type&#34;:&#34;Point&#34;,&#34;coordinates&#34;:[105.616833,21.490500]}" id="NCID0ELABG" xlink:type="simple">21°29.43'N, 105°37.01'E</named-content></named-content>, ca. 1080 m), 12.IV.2007, same collector; 2♂ (<named-content xmlns:xlink="http://www.w3.org/1999/xlink" content-type="dwc:institutional_code" xlink:title="Institute of Zoology, Chinese Academy of Sciences" xlink:href="http://grbio.org/institution/institute-zoology-chinese-academy-sciences" xlink:type="simple">IZCAS</named-content>-Ar44212–44213), Tam Dao National Park (<named-content xmlns:xlink="http://www.w3.org/1999/xlink" content-type="dwc:verbatimCoordinates" xlink:type="simple"><named-content content-type="geo-json" specific-use="{&#34;type&#34;:&#34;Point&#34;,&#34;coordinates&#34;:[105.558333,21.520833]}" id="NCID0EYABG" xlink:type="simple">21°31.25'N, 105°33.50'E</named-content></named-content>, ca. 690 m), 13.VI.2007, same collector; 2♀ (<named-content xmlns:xlink="http://www.w3.org/1999/xlink" content-type="dwc:institutional_code" xlink:title="Institute of Zoology, Chinese Academy of Sciences" xlink:href="http://grbio.org/institution/institute-zoology-chinese-academy-sciences" xlink:type="simple">IZCAS</named-content>-Ar44214–44215), Tam Dao National Park (<named-content xmlns:xlink="http://www.w3.org/1999/xlink" content-type="dwc:verbatimCoordinates" xlink:type="simple"><named-content content-type="geo-json" specific-use="{&#34;type&#34;:&#34;Point&#34;,&#34;coordinates&#34;:[105.619833,21.483833]}" id="NCID0EFBBG" xlink:type="simple">21°29.03'N, 105°37.19'E</named-content></named-content>, ca. 790 m), 18.VII.2007, same collector; 1♀ (<named-content xmlns:xlink="http://www.w3.org/1999/xlink" content-type="dwc:institutional_code" xlink:title="Institute of Zoology, Chinese Academy of Sciences" xlink:href="http://grbio.org/institution/institute-zoology-chinese-academy-sciences" xlink:type="simple">IZCAS</named-content>-Ar44216), Tam Dao National Park (<named-content xmlns:xlink="http://www.w3.org/1999/xlink" content-type="dwc:verbatimCoordinates" xlink:type="simple"><named-content content-type="geo-json" specific-use="{&#34;type&#34;:&#34;Point&#34;,&#34;coordinates&#34;:[105.620000,21.487167]}" id="NCID0ESBBG" xlink:type="simple">21°29.23'N, 105°37.20'E</named-content></named-content>, ca. 870 m), 19.VII.2007, same collector; 1♀ (<named-content xmlns:xlink="http://www.w3.org/1999/xlink" content-type="dwc:institutional_code" xlink:title="Institute of Zoology, Chinese Academy of Sciences" xlink:href="http://grbio.org/institution/institute-zoology-chinese-academy-sciences" xlink:type="simple">IZCAS</named-content>-Ar44217), Tam Dao National Park (<named-content xmlns:xlink="http://www.w3.org/1999/xlink" content-type="dwc:verbatimCoordinates" xlink:type="simple"><named-content content-type="geo-json" specific-use="{&#34;type&#34;:&#34;Point&#34;,&#34;coordinates&#34;:[105.634833,21.472333]}" id="NCID0E6BBG" xlink:type="simple">21°28.34'N, 105°38.09'E</named-content></named-content>, ca. 1010 m), 22.VIII.2007, same collector; 1♀ (<named-content xmlns:xlink="http://www.w3.org/1999/xlink" content-type="dwc:institutional_code" xlink:title="Institute of Zoology, Chinese Academy of Sciences" xlink:href="http://grbio.org/institution/institute-zoology-chinese-academy-sciences" xlink:type="simple">IZCAS</named-content>-Ar44218), Tam Dao National Park (<named-content xmlns:xlink="http://www.w3.org/1999/xlink" content-type="dwc:verbatimCoordinates" xlink:type="simple"><named-content content-type="geo-json" specific-use="{&#34;type&#34;:&#34;Point&#34;,&#34;coordinates&#34;:[105.619833,21.483833]}" id="NCID0EMCBG" xlink:type="simple">21°29.03'N, 105°37.19'E</named-content></named-content>, ca. 790 m), 17.X.2007, same collector; 1♀ (<named-content xmlns:xlink="http://www.w3.org/1999/xlink" content-type="dwc:institutional_code" xlink:title="Institute of Zoology, Chinese Academy of Sciences" xlink:href="http://grbio.org/institution/institute-zoology-chinese-academy-sciences" xlink:type="simple">IZCAS</named-content>-Ar44219), Tam Dao National Park (<named-content xmlns:xlink="http://www.w3.org/1999/xlink" content-type="dwc:verbatimCoordinates" xlink:type="simple"><named-content content-type="geo-json" specific-use="{&#34;type&#34;:&#34;Point&#34;,&#34;coordinates&#34;:[105.571000,21.508667]}" id="NCID0EZCBG" xlink:type="simple">21°30.52'N, 105°34.26'E</named-content></named-content>, ca. 510 m), 13.XI.2007, same collector.</p></tp:treatment-sec><tp:treatment-sec sec-type="etymology" id="SECID0E5CBG"><title>Etymology.</title><p>The species name is a patronym in honor of Prof. Marek Żabka (Siedlce, Poland), a leading arachnologist in jumping spiders, who contributed significantly to the taxonomy of jumping spiders from Vietnam; noun (name) in genitive case.</p></tp:treatment-sec><tp:treatment-sec sec-type="diagnosis" id="SECID0EDDBG"><title>Diagnosis.</title><p>The male of <italic><tp:taxon-name><tp:taxon-name-part taxon-name-part-type="genus" reg="Eupoa">Eupoa</tp:taxon-name-part><tp:taxon-name-part taxon-name-part-type="species" reg="zabkai">zabkai</tp:taxon-name-part></tp:taxon-name></italic> sp. nov. resembles <italic><tp:taxon-name><tp:taxon-name-part taxon-name-part-type="genus" reg="Eupoa">E.</tp:taxon-name-part><tp:taxon-name-part taxon-name-part-type="species" reg="jingwei">jingwei</tp:taxon-name-part></tp:taxon-name></italic> Maddison &amp; Zhang, 2007 in the general shape of palp, but it can easily be distinguished by the presence of an <abbrev xmlns:xlink="http://www.w3.org/1999/xlink" xlink:title="retrolateral femoral apophysis" id="ABBRID0E6DBG" xlink:type="simple">RFA</abbrev> (Fig. <xref ref-type="fig" rid="F11">11B</xref>), whereas it is absent in <italic><tp:taxon-name><tp:taxon-name-part taxon-name-part-type="genus" reg="Eupoa">E.</tp:taxon-name-part><tp:taxon-name-part taxon-name-part-type="species" reg="jingwei">jingwei</tp:taxon-name-part></tp:taxon-name></italic> (<xref ref-type="bibr" rid="B14">Maddison et al. 2007</xref>: fig. 9). The species also resembles <italic><tp:taxon-name><tp:taxon-name-part taxon-name-part-type="genus" reg="Eupoa">E.</tp:taxon-name-part><tp:taxon-name-part taxon-name-part-type="species" reg="prima">prima</tp:taxon-name-part></tp:taxon-name></italic> Żabka, 1985, but it differs in: (1) the <abbrev xmlns:xlink="http://www.w3.org/1999/xlink" xlink:title="retrolateral patellar apophysis" id="ABBRID0EBFBG" xlink:type="simple">RPA</abbrev> being shorter than the patella in retrolateral view and with a short, inner division (Fig. <xref ref-type="fig" rid="F11">11B–D</xref>), but the <abbrev xmlns:xlink="http://www.w3.org/1999/xlink" xlink:title="retrolateral patellar apophysis" id="ABBRID0EJFBG" xlink:type="simple">RPA</abbrev> is almost 1.5× longer than the patella and lacks an inner division in <italic><tp:taxon-name><tp:taxon-name-part taxon-name-part-type="genus" reg="Eupoa">E.</tp:taxon-name-part><tp:taxon-name-part taxon-name-part-type="species" reg="prima">prima</tp:taxon-name-part></tp:taxon-name></italic> (<xref ref-type="bibr" rid="B25">Żabka 1985</xref>: figs 161–163); (2) the epigyne has a dorsal plate (Fig. <xref ref-type="fig" rid="F12">12B, C</xref>), whereas this is indistinct in <italic><tp:taxon-name><tp:taxon-name-part taxon-name-part-type="genus" reg="Eupoa">E.</tp:taxon-name-part><tp:taxon-name-part taxon-name-part-type="species" reg="prima">prima</tp:taxon-name-part></tp:taxon-name></italic> (<xref ref-type="bibr" rid="B25">Żabka 1985</xref>: fig. 169); (3) the copulatory ducts are connected to the base of the spermathecae (Fig. <xref ref-type="fig" rid="F12">12B, C</xref>), whereas in <italic><tp:taxon-name><tp:taxon-name-part taxon-name-part-type="genus" reg="Eupoa">E.</tp:taxon-name-part><tp:taxon-name-part taxon-name-part-type="species" reg="prima">prima</tp:taxon-name-part></tp:taxon-name></italic>, they are lateral to the spermathecae (<xref ref-type="bibr" rid="B25">Żabka 1985</xref>: fig. 169).</p><fig id="F11" position="float" orientation="portrait"><object-id xmlns:xlink="http://www.w3.org/1999/xlink" content-type="doi" xlink:type="simple">10.3897/zookeys.1148.98271.figure11</object-id><object-id xmlns:xlink="http://www.w3.org/1999/xlink" content-type="arpha" xlink:type="simple">F172D8D8-2B77-5895-B9C3-F2787E3FA92A</object-id><label>Figure 11.</label><caption><p>Male palp of <italic><tp:taxon-name><tp:taxon-name-part taxon-name-part-type="genus" reg="Eupoa">Eupoa</tp:taxon-name-part><tp:taxon-name-part taxon-name-part-type="species" reg="zabkai">zabkai</tp:taxon-name-part></tp:taxon-name></italic> sp. nov., holotype <bold>A</bold> prolateral <bold>B</bold> retrolateral <bold>C</bold> ventral <bold>D</bold> ventro-retrolateral. Scale bars: 0.1 mm. Abbreviations: <abbrev xmlns:xlink="http://www.w3.org/1999/xlink" xlink:title="dorsal tibial apophysis" id="ABBRID0E4HBG" xlink:type="simple">DTA</abbrev> – dorsal tibial apophysis; E – embolus; <abbrev xmlns:xlink="http://www.w3.org/1999/xlink" xlink:title="median apophysis" id="ABBRID0EBIBG" xlink:type="simple">MA</abbrev> – median apophysis; <abbrev xmlns:xlink="http://www.w3.org/1999/xlink" xlink:title="retrolateral femoral apophysis" id="ABBRID0EFIBG" xlink:type="simple">RFA</abbrev> – retrolateral femoral apophysis; <abbrev xmlns:xlink="http://www.w3.org/1999/xlink" xlink:title="retrolateral patellar apophysis" id="ABBRID0EJIBG" xlink:type="simple">RPA</abbrev> – retrolateral patellar apophysis; <abbrev xmlns:xlink="http://www.w3.org/1999/xlink" xlink:title="retrolateral tibial apophysis" id="ABBRID0ENIBG" xlink:type="simple">RTA</abbrev> – retrolateral tibial apophysis; <abbrev xmlns:xlink="http://www.w3.org/1999/xlink" xlink:title="terminal apophysis" id="ABBRID0ERIBG" xlink:type="simple">TA</abbrev> – terminal apophysis; <abbrev xmlns:xlink="http://www.w3.org/1999/xlink" xlink:title="ventral patellar apophysis" id="ABBRID0EVIBG" xlink:type="simple">VPA</abbrev> – ventral patellar apophysis.</p></caption><graphic xmlns:xlink="http://www.w3.org/1999/xlink" xlink:href="zookeys-1148-119_article-98271__-g011.jpg" position="float" orientation="portrait" xlink:type="simple" id="oo_811041.jpg"><uri content-type="original_file" xlink:type="simple">https://binary.pensoft.net/fig/811041</uri></graphic></fig><fig id="F12" position="float" orientation="portrait"><object-id xmlns:xlink="http://www.w3.org/1999/xlink" content-type="doi" xlink:type="simple">10.3897/zookeys.1148.98271.figure12</object-id><object-id xmlns:xlink="http://www.w3.org/1999/xlink" content-type="arpha" xlink:type="simple">8FFF14EF-7E66-5198-B67D-3AD30EEF4411</object-id><label>Figure 12.</label><caption><p><italic><tp:taxon-name><tp:taxon-name-part taxon-name-part-type="genus" reg="Eupoa">Eupoa</tp:taxon-name-part><tp:taxon-name-part taxon-name-part-type="species" reg="zabkai">zabkai</tp:taxon-name-part></tp:taxon-name></italic> sp. nov., male holotype and female paratype <bold>A, B</bold> epigyne, ventral <bold>C</bold> vulva, dorsal <bold>D</bold> holotype habitus, dorsal <bold>E</bold> ditto, ventral <bold>F</bold> female paratype habitus, dorsal <bold>G</bold> holotype carapace, frontal <bold>H</bold> holotype chelicera, posterior. Scale bars: 0.1 mm (<bold>A–C, H</bold>); 0.5 mm (<bold>D–G</bold>). Abbreviations: <abbrev xmlns:xlink="http://www.w3.org/1999/xlink" xlink:title="atrial ridge" id="ABBRID0EDKBG" xlink:type="simple">AR</abbrev> – atrial ridge; <abbrev xmlns:xlink="http://www.w3.org/1999/xlink" xlink:title="copulatory duct" id="ABBRID0EHKBG" xlink:type="simple">CD</abbrev> – copulatory duct; <abbrev xmlns:xlink="http://www.w3.org/1999/xlink" xlink:title="copulatory opening" id="ABBRID0ELKBG" xlink:type="simple">CO</abbrev> – copulatory opening; <abbrev xmlns:xlink="http://www.w3.org/1999/xlink" xlink:title="dorsal epigynal plate" id="ABBRID0EPKBG" xlink:type="simple">DP</abbrev> – dorsal epigynal plate; S – spermatheca.</p></caption><graphic xmlns:xlink="http://www.w3.org/1999/xlink" xlink:href="zookeys-1148-119_article-98271__-g012.jpg" position="float" orientation="portrait" xlink:type="simple" id="oo_811042.jpg"><uri content-type="original_file" xlink:type="simple">https://binary.pensoft.net/fig/811042</uri></graphic></fig></tp:treatment-sec><tp:treatment-sec sec-type="description" id="SECID0EYKBG"><title>Description.</title><p><bold>Male</bold> (Figs <xref ref-type="fig" rid="F11">11</xref>, <xref ref-type="fig" rid="F12">12D, E, G, H</xref>). Total length 2.87. Carapace 1.37 long 1.26 wide. Abdomen 1.53 long, 1.03 wide. Clypeus 0.09 high. Eye sizes and inter-distances: <abbrev xmlns:xlink="http://www.w3.org/1999/xlink" xlink:title="anterior median eye" id="ABBRID0EILBG" xlink:type="simple">AME</abbrev> 0.41, <abbrev xmlns:xlink="http://www.w3.org/1999/xlink" xlink:title="anterior lateral eye" id="ABBRID0EMLBG" xlink:type="simple">ALE</abbrev> 0.28, <abbrev xmlns:xlink="http://www.w3.org/1999/xlink" xlink:title="posterior lateral eye" id="ABBRID0EQLBG" xlink:type="simple">PLE</abbrev> 0.16, <abbrev xmlns:xlink="http://www.w3.org/1999/xlink" xlink:title="anterior eye row width" id="ABBRID0EULBG" xlink:type="simple">AERW</abbrev> 1.31, <abbrev xmlns:xlink="http://www.w3.org/1999/xlink" xlink:title="posterior eye row width" id="ABBRID0EYLBG" xlink:type="simple">PERW</abbrev> 1.15, <abbrev xmlns:xlink="http://www.w3.org/1999/xlink" xlink:title="eye field length" id="ABBRID0E3LBG" xlink:type="simple">EFL</abbrev> 0.76. Legs: I 2.37 (0.73, 0.38, 0.55, 0.48, 0.23), II 2.07 (0.63, 0.33, 0.45, 0.43, 0.23), III 2.02 (0.58, 0.30, 0.43, 0.48, 0.23), IV 2.99 (0.93, 0.38, 0.80, 0.63, 0.25). Carapace elevated, pale to brown except bilateral sides of eye field and posterior eyes bases dark; fovea indistinct. Chelicerae yellow, with two promarginal and four retromarginal teeth. Endites, labium and sternum paler than chelicerae. Legs pale to yellow, with one ventral spine on tibiae I and three pairs of ventral spines on metatarsi I. Abdomen elongate-oval, dorsum yellow to brown, with three longitudinal stripes anteriorly, followed by alternating transverse brown and yellow stripes, covered entirely by scutum; venter pale. Palp (Fig. <xref ref-type="fig" rid="F11">11A–D</xref>): femur enlarged, with sub-square retrolateral apophysis bearing finger-shaped antero-marginal division; patella sclerotized, longer than wide; <abbrev xmlns:xlink="http://www.w3.org/1999/xlink" xlink:title="retrolateral patellar apophysis" id="ABBRID0EEMBG" xlink:type="simple">RPA</abbrev> well-developed, broadened medially, with irregular distal division and short, bar-shaped inner division; tibia short, with flat, broad, irregularly-shaped retrolateral apophysis and triangular dorsal apophysis with pointed tip; bulb swollen, almost oval; <abbrev xmlns:xlink="http://www.w3.org/1999/xlink" xlink:title="median apophysis" id="ABBRID0EIMBG" xlink:type="simple">MA</abbrev> weakly sclerotized at base, slightly curved medially, hooked distally; <abbrev xmlns:xlink="http://www.w3.org/1999/xlink" xlink:title="terminal apophysis" id="ABBRID0EMMBG" xlink:type="simple">TA</abbrev> well-developed, irregularly-shaped, &gt; 4× longer than wide, forming ridge distally; embolus long, flagelliform.</p><p><bold>Female</bold> (Fig. <xref ref-type="fig" rid="F12">12A–C, F</xref>). Total length 2.81. Carapace 1.29 long 1.17 wide. Abdomen 1.67 long, 1.29 wide. Clypeus 0.08 high. Eye sizes and inter-distances: <abbrev xmlns:xlink="http://www.w3.org/1999/xlink" xlink:title="anterior median eye" id="ABBRID0EYMBG" xlink:type="simple">AME</abbrev> 0.38, <abbrev xmlns:xlink="http://www.w3.org/1999/xlink" xlink:title="anterior lateral eye" id="ABBRID0E3MBG" xlink:type="simple">ALE</abbrev> 0.26, <abbrev xmlns:xlink="http://www.w3.org/1999/xlink" xlink:title="posterior lateral eye" id="ABBRID0EANBG" xlink:type="simple">PLE</abbrev> 0.21, <abbrev xmlns:xlink="http://www.w3.org/1999/xlink" xlink:title="anterior eye row width" id="ABBRID0EENBG" xlink:type="simple">AERW</abbrev> 1.22, <abbrev xmlns:xlink="http://www.w3.org/1999/xlink" xlink:title="posterior eye row width" id="ABBRID0EINBG" xlink:type="simple">PERW</abbrev> 1.08, <abbrev xmlns:xlink="http://www.w3.org/1999/xlink" xlink:title="eye field length" id="ABBRID0EMNBG" xlink:type="simple">EFL</abbrev> 0.69. Legs: I 2.57 (0.78, 0.43, 0.63, 0.50, 0.23), II 2.15 (0.68, 0.33, 0.48, 0.43, 0.23), III 2.19 (0.68, 0.33, 0.45, 0.50, 0.23), IV 3.34 (1.10, 0.43, 0.88, 0.68, 0.25). Habitus (Fig. <xref ref-type="fig" rid="F12">12F</xref>) similar to that of male except without dorsal abdominal scutum, and with three pairs of ventral spines on tibiae I. Epigyne (Fig. <xref ref-type="fig" rid="F12">12A–C</xref>): slightly wider than long, with pair of antero-marginal depressions, large, irregular atrium, and linguiform dorsal plate; copulatory openings anteriorly located, separated from each other by more than atrial width, with C-shaped margins; copulatory ducts long, forming complex coils, connected to base of spermathecae; spermathecae sub-oval, separated from each other by ~ 2/3 of their width.</p></tp:treatment-sec><tp:treatment-sec sec-type="distribution" id="SECID0EYNBG"><title>Distribution.</title><p>Known only from the type locality in Vinh Phuc Province, Vietnam.</p></tp:treatment-sec><ref-list><ref id="B14"><mixed-citation xmlns:xlink="http://www.w3.org/1999/xlink" xlink:type="simple"><person-group><name name-style="western"><surname>Maddison</surname><given-names>WP</given-names></name><name name-style="western"><surname>Zhang</surname><given-names>JX</given-names></name><name name-style="western"><surname>Bodner</surname><given-names>MR</given-names></name></person-group> (<year>2007</year>) <article-title>A basal phylogenetic placement for the salticid spider <italic><tp:taxon-name><tp:taxon-name-part taxon-name-part-type="genus">Eupoa</tp:taxon-name-part></tp:taxon-name></italic>, with descriptions of two new species (<tp:taxon-name><tp:taxon-name-part taxon-name-part-type="order">Araneae</tp:taxon-name-part></tp:taxon-name>: <tp:taxon-name><tp:taxon-name-part taxon-name-part-type="family">Salticidae</tp:taxon-name-part></tp:taxon-name>).</article-title><source>Zootaxa</source><volume>1432</volume>(<issue>1</issue>): <fpage>23</fpage>–<lpage>33</lpage>. <ext-link xlink:href="10.11646/zootaxa.1432.1.2" ext-link-type="doi" xlink:type="simple">https://doi.org/10.11646/zootaxa.1432.1.2</ext-link></mixed-citation></ref><ref id="B25"><mixed-citation xmlns:xlink="http://www.w3.org/1999/xlink" xlink:type="simple"><person-group><name name-style="western"><surname>Żabka</surname><given-names>M</given-names></name></person-group> (<year>1985</year>) <article-title>Systematic and zoogeographic study on the family <tp:taxon-name><tp:taxon-name-part taxon-name-part-type="family">Salticidae</tp:taxon-name-part></tp:taxon-name> (<tp:taxon-name><tp:taxon-name-part taxon-name-part-type="order">Araneae</tp:taxon-name-part></tp:taxon-name>) from Vietnam.</article-title><source>Annales Zoologici, Warszawa</source><volume>39</volume>: <fpage>197</fpage>–<lpage>485</lpage>.</mixed-citation></ref></ref-list></tp:taxon-treatment>
