# Supplementary material for: ﻿Thirteen species of jumping spiders from northern Vietnam (Araneae, Salticidae)
Source: Zookeys. 2023 Feb 16;1148:119–65. doi: 10.3897/zookeys.1148.98271 (PMC10194416; doi:10.3897/zookeys.1148.98271)
Supplement: XML Treatment for Indopadilla [file zookeys.1148.98271-treatment9.xml]

<!DOCTYPE tp:taxon-treatment
  PUBLIC "-//TaxonX//DTD Taxonomic Treatment Publishing DTD v0 20100105//EN" "tax-treatment-NSO.dtd">
<tp:taxon-treatment xmlns:tp="http://www.plazi.org/taxpub"><tp:treatment-meta><kwd-group><label>Taxon classification</label><kwd>
              <named-content content-type="kingdom">Animalia</named-content>
            </kwd><kwd>
              <named-content content-type="order">Araneae</named-content>
            </kwd><kwd>
              <named-content content-type="family">Salticidae</named-content>
            </kwd></kwd-group><mixed-citation publication-type="journal"><person-group><name><surname>Wang</surname><given-names>Cheng</given-names></name><name><surname>Li</surname><given-names>Shuqiang</given-names></name><name><surname>Pham</surname><given-names>Dinh-Sac</given-names></name></person-group><article-title>﻿Thirteen species of jumping spiders from northern Vietnam (<tp:taxon-name><tp:taxon-name-part taxon-name-part-type="order">Araneae</tp:taxon-name-part></tp:taxon-name>, <tp:taxon-name><tp:taxon-name-part taxon-name-part-type="family">Salticidae</tp:taxon-name-part></tp:taxon-name>)</article-title><source>Zookeys</source><day>16</day><month>02</month><year>2023</year><volume>1148</volume><fpage>119</fpage><lpage>165</lpage><pub-id pub-id-type="doi">10.3897/zookeys.1148.98271</pub-id></mixed-citation></tp:treatment-meta><tp:nomenclature><label>﻿Genus</label><tp:taxon-name>
            <object-id xmlns:xlink="http://www.w3.org/1999/xlink" content-type="arpha" xlink:type="simple">23262EC4-3A99-5C05-A120-C1C8AB844FFC</object-id>
            <tp:taxon-name-part taxon-name-part-type="genus" reg="Indopadilla">Indopadilla</tp:taxon-name-part>
          </tp:taxon-name><tp:taxon-authority>Caleb &amp; Sankaran, 2019</tp:taxon-authority></tp:nomenclature><tp:treatment-sec sec-type="type species" id="SECID0E4OBG"><title>Type species.</title><p><italic><tp:taxon-name><tp:taxon-name-part taxon-name-part-type="genus" reg="Indopadilla">Indopadilla</tp:taxon-name-part><tp:taxon-name-part taxon-name-part-type="species" reg="darjeeling">darjeeling</tp:taxon-name-part></tp:taxon-name></italic> Caleb &amp; Sankaran, 2019 from India.</p></tp:treatment-sec><tp:treatment-sec sec-type="comments" id="SECID0EOPBG"><title>Comments.</title><p><italic><tp:taxon-name><tp:taxon-name-part taxon-name-part-type="genus" reg="Indopadilla">Indopadilla</tp:taxon-name-part></tp:taxon-name></italic> is placed in the tribe <tp:taxon-name><tp:taxon-name-part taxon-name-part-type="tribe">Baviini</tp:taxon-name-part></tp:taxon-name> with four other genera and is represented by 14 species distributed in tropical Asia (<xref ref-type="bibr" rid="B15">Maddison et al. 2020</xref>; <xref ref-type="bibr" rid="B24">WSC 2023</xref>). The genus is rather well studied, but more than half (8) of the species are known only from a single sex, indicating it needs further attention (<xref ref-type="bibr" rid="B24">WSC 2023</xref>). To date, only one species has been recorded from Vietnam.</p></tp:treatment-sec><ref-list><ref id="B15"><mixed-citation xmlns:xlink="http://www.w3.org/1999/xlink" xlink:type="simple"><person-group><name name-style="western"><surname>Maddison</surname><given-names>WP</given-names></name><name name-style="western"><surname>Beattie</surname><given-names>I</given-names></name><name name-style="western"><surname>Marathe</surname><given-names>K</given-names></name><name name-style="western"><surname>Ng</surname><given-names>PYC</given-names></name><name name-style="western"><surname>Kanesharatnam</surname><given-names>N</given-names></name><name name-style="western"><surname>Benjamin</surname><given-names>SP</given-names></name><name name-style="western"><surname>Kunte</surname><given-names>K</given-names></name></person-group> (<year>2020</year>) <article-title>A phylogenetic and taxonomic review of baviine jumping spiders (<tp:taxon-name><tp:taxon-name-part taxon-name-part-type="order">Araneae</tp:taxon-name-part></tp:taxon-name>, <tp:taxon-name><tp:taxon-name-part taxon-name-part-type="family">Salticidae</tp:taxon-name-part></tp:taxon-name>, <tp:taxon-name><tp:taxon-name-part taxon-name-part-type="tribe">Baviini</tp:taxon-name-part></tp:taxon-name>).</article-title><source>ZooKeys</source><volume>1004</volume>: <fpage>27</fpage>–<lpage>97</lpage>. <ext-link xlink:href="10.3897/zookeys.1004.57526" ext-link-type="doi" xlink:type="simple">https://doi.org/10.3897/zookeys.1004.57526</ext-link></mixed-citation></ref><ref id="B24"><mixed-citation xmlns:xlink="http://www.w3.org/1999/xlink" xlink:type="simple">WSC (<year>2023</year>) World Spider Catalog. Version 24. Natural History Museum Bern. <ext-link xlink:href="10.24436/2" ext-link-type="doi" xlink:type="simple">https://doi.org/10.24436/2</ext-link> [Accessed on 23 January 2023]</mixed-citation></ref></ref-list></tp:taxon-treatment>
