# Supplementary material for: ﻿Thirteen species of jumping spiders from northern Vietnam (Araneae, Salticidae)
Source: Zookeys. 2023 Feb 16;1148:119–65. doi: 10.3897/zookeys.1148.98271 (PMC10194416; doi:10.3897/zookeys.1148.98271)
Supplement: XML Treatment for Indopadilla cuc [file zookeys.1148.98271-treatment10.xml]

<!DOCTYPE tp:taxon-treatment
  PUBLIC "-//TaxonX//DTD Taxonomic Treatment Publishing DTD v0 20100105//EN" "tax-treatment-NSO.dtd">
<tp:taxon-treatment xmlns:tp="http://www.plazi.org/taxpub"><tp:treatment-meta><kwd-group><label>Taxon classification</label><kwd>
              <named-content content-type="kingdom">Animalia</named-content>
            </kwd><kwd>
              <named-content content-type="order">Araneae</named-content>
            </kwd><kwd>
              <named-content content-type="family">Salticidae</named-content>
            </kwd></kwd-group><mixed-citation publication-type="journal"><person-group><name><surname>Wang</surname><given-names>Cheng</given-names></name><name><surname>Li</surname><given-names>Shuqiang</given-names></name><name><surname>Pham</surname><given-names>Dinh-Sac</given-names></name></person-group><article-title>﻿Thirteen species of jumping spiders from northern Vietnam (<tp:taxon-name><tp:taxon-name-part taxon-name-part-type="order">Araneae</tp:taxon-name-part></tp:taxon-name>, <tp:taxon-name><tp:taxon-name-part taxon-name-part-type="family">Salticidae</tp:taxon-name-part></tp:taxon-name>)</article-title><source>Zookeys</source><day>16</day><month>02</month><year>2023</year><volume>1148</volume><fpage>119</fpage><lpage>165</lpage><pub-id pub-id-type="doi">10.3897/zookeys.1148.98271</pub-id></mixed-citation></tp:treatment-meta><tp:nomenclature><label>﻿</label><tp:taxon-name>
            <object-id xmlns:xlink="http://www.w3.org/1999/xlink" content-type="arpha" xlink:type="simple">E6C106A6-F28D-594D-91F3-CDAAF728E94C</object-id>
            <tp:taxon-name-part taxon-name-part-type="genus" reg="Indopadilla">Indopadilla</tp:taxon-name-part>
            <tp:taxon-name-part taxon-name-part-type="species" reg="cuc">cuc</tp:taxon-name-part>
            <object-id xmlns:xlink="http://www.w3.org/1999/xlink" content-type="zoobank" xlink:type="simple">https://zoobank.org/80587BFF-739C-4B8E-8658-DA569E9705B4</object-id>
          </tp:taxon-name><tp:taxon-status xmlns:xlink="http://www.w3.org/1999/xlink" xlink:type="simple">sp. nov.</tp:taxon-status><xref ref-type="fig" rid="F13">Figs 13</xref><xref ref-type="fig" rid="F14">, 14</xref></tp:nomenclature><tp:treatment-sec sec-type="type material" id="SECID0E4RBG"><title>Type material.</title><p><bold><italic>Holotype</italic></bold> ♂ (<named-content xmlns:xlink="http://www.w3.org/1999/xlink" content-type="dwc:institutional_code" xlink:title="Institute of Zoology, Chinese Academy of Sciences" xlink:href="http://grbio.org/institution/institute-zoology-chinese-academy-sciences" xlink:type="simple">IZCAS</named-content>-Ar44220), Vietnam: Ninh Binh Province: Cuc Phuong National Park, Disturbed Forest (<named-content xmlns:xlink="http://www.w3.org/1999/xlink" content-type="dwc:verbatimCoordinates" xlink:type="simple"><named-content content-type="geo-json" specific-use="{&#34;type&#34;:&#34;Point&#34;,&#34;coordinates&#34;:[105.709167,20.255000]}" id="NCID0EQSBG" xlink:type="simple">20°15.30'N, 105°42.55'E</named-content></named-content>, ca. 250 m), 18.VIII.2007, D.S. Pham leg. <bold><italic>Paratypes</italic></bold> 1♀ (<named-content xmlns:xlink="http://www.w3.org/1999/xlink" content-type="dwc:institutional_code" xlink:title="Institute of Zoology, Chinese Academy of Sciences" xlink:href="http://grbio.org/institution/institute-zoology-chinese-academy-sciences" xlink:type="simple">IZCAS</named-content>-Ar44221), same data as holotype; 1♂ (<named-content xmlns:xlink="http://www.w3.org/1999/xlink" content-type="dwc:institutional_code" xlink:title="Institute of Zoology, Chinese Academy of Sciences" xlink:href="http://grbio.org/institution/institute-zoology-chinese-academy-sciences" xlink:type="simple">IZCAS</named-content>-Ar44222), Cuc Phuong National Park (<named-content xmlns:xlink="http://www.w3.org/1999/xlink" content-type="dwc:verbatimCoordinates" xlink:type="simple"><named-content content-type="geo-json" specific-use="{&#34;type&#34;:&#34;Point&#34;,&#34;coordinates&#34;:[105.570167,20.357333]}" id="NCID0EFTBG" xlink:type="simple">20°21.44'N, 105°34.21'E</named-content></named-content>, ca. 410 m), 2.IV.2007, same collector; 1♀ (<named-content xmlns:xlink="http://www.w3.org/1999/xlink" content-type="dwc:institutional_code" xlink:title="Institute of Zoology, Chinese Academy of Sciences" xlink:href="http://grbio.org/institution/institute-zoology-chinese-academy-sciences" xlink:type="simple">IZCAS</named-content>-Ar44223), same site and collector as holotype, 3.VI.2007; 1♀ (<named-content xmlns:xlink="http://www.w3.org/1999/xlink" content-type="dwc:institutional_code" xlink:title="Institute of Zoology, Chinese Academy of Sciences" xlink:href="http://grbio.org/institution/institute-zoology-chinese-academy-sciences" xlink:type="simple">IZCAS</named-content>-Ar44224), Cuc Phuong National Park (<named-content xmlns:xlink="http://www.w3.org/1999/xlink" content-type="dwc:verbatimCoordinates" xlink:type="simple"><named-content content-type="geo-json" specific-use="{&#34;type&#34;:&#34;Point&#34;,&#34;coordinates&#34;:[105.617167,20.353667]}" id="NCID0EXTBG" xlink:type="simple">20°21.22'N, 105°37.03'E</named-content></named-content>, ca. 440 m), 5.VI.2007, same collector; 1♀ (<named-content xmlns:xlink="http://www.w3.org/1999/xlink" content-type="dwc:institutional_code" xlink:title="Institute of Zoology, Chinese Academy of Sciences" xlink:href="http://grbio.org/institution/institute-zoology-chinese-academy-sciences" xlink:type="simple">IZCAS</named-content>-Ar44225), Cuc Phuong National Park (<named-content xmlns:xlink="http://www.w3.org/1999/xlink" content-type="dwc:verbatimCoordinates" xlink:type="simple"><named-content content-type="geo-json" specific-use="{&#34;type&#34;:&#34;Point&#34;,&#34;coordinates&#34;:[105.603833,20.337167]}" id="NCID0EEUBG" xlink:type="simple">20°20.23'N, 105°36.23'E</named-content></named-content>, ca. 390 m), 5.VII.2007, same collector; 1♂ (<named-content xmlns:xlink="http://www.w3.org/1999/xlink" content-type="dwc:institutional_code" xlink:title="Institute of Zoology, Chinese Academy of Sciences" xlink:href="http://grbio.org/institution/institute-zoology-chinese-academy-sciences" xlink:type="simple">IZCAS</named-content>-Ar44226), Cuc Phuong National Park (<named-content xmlns:xlink="http://www.w3.org/1999/xlink" content-type="dwc:verbatimCoordinates" xlink:type="simple"><named-content content-type="geo-json" specific-use="{&#34;type&#34;:&#34;Point&#34;,&#34;coordinates&#34;:[105.621667,20.324167]}" id="NCID0ERUBG" xlink:type="simple">20°19.45'N, 105°37.30'E</named-content></named-content>, ca. 270 m), 20.VII.2008, S. Li leg.</p></tp:treatment-sec><tp:treatment-sec sec-type="etymology" id="SECID0EWUBG"><title>Etymology.</title><p>The species is named after the type locality; noun in apposition.</p></tp:treatment-sec><tp:treatment-sec sec-type="diagnosis" id="SECID0E2UBG"><title>Diagnosis.</title><p><italic><tp:taxon-name><tp:taxon-name-part taxon-name-part-type="genus" reg="Indopadilla">Indopadilla</tp:taxon-name-part><tp:taxon-name-part taxon-name-part-type="species" reg="cuc">cuc</tp:taxon-name-part></tp:taxon-name></italic> sp. nov. closely resembles <italic><tp:taxon-name><tp:taxon-name-part taxon-name-part-type="genus" reg="Indopadilla">I.</tp:taxon-name-part><tp:taxon-name-part taxon-name-part-type="species" reg="annamita">annamita</tp:taxon-name-part></tp:taxon-name></italic> (Simon, 1903) in the habitus and copulatory organs, but it can be easily distinguished by the following: (1) the embolus is sheet-shaped and without an accompanying membranous division (Fig. <xref ref-type="fig" rid="F13">13A</xref>), whereas the embolus is spine-shaped and accompanied by a membranous division in <italic><tp:taxon-name><tp:taxon-name-part taxon-name-part-type="genus" reg="Indopadilla">I.</tp:taxon-name-part><tp:taxon-name-part taxon-name-part-type="species" reg="annamita">annamita</tp:taxon-name-part></tp:taxon-name></italic> (<xref ref-type="bibr" rid="B26">Żabka 1988</xref>: fig. 46); (2) the <abbrev xmlns:xlink="http://www.w3.org/1999/xlink" xlink:title="retrolateral tibial apophysis" id="ABBRID0EKWBG" xlink:type="simple">RTA</abbrev> is tapered and &lt; 1/3 the tibial length in retrolateral view (Fig. <xref ref-type="fig" rid="F13">13B</xref>), whereas the <abbrev xmlns:xlink="http://www.w3.org/1999/xlink" xlink:title="retrolateral tibial apophysis" id="ABBRID0ESWBG" xlink:type="simple">RTA</abbrev> is broadened anteromedially and &gt; 1/2 the tibial length in <italic><tp:taxon-name><tp:taxon-name-part taxon-name-part-type="genus" reg="Indopadilla">I.</tp:taxon-name-part><tp:taxon-name-part taxon-name-part-type="species" reg="annamita">annamita</tp:taxon-name-part></tp:taxon-name></italic> (<xref ref-type="bibr" rid="B26">Żabka 1988</xref>: fig. 47); (3) the epigyne has a posterior, half-round hood ~ 4/5 of the spermathecal width (Fig. <xref ref-type="fig" rid="F14">14A</xref>), whereas the epigyne has a broad hood &gt; 2× the spermathecal width in <italic><tp:taxon-name><tp:taxon-name-part taxon-name-part-type="genus" reg="Indopadilla">I.</tp:taxon-name-part><tp:taxon-name-part taxon-name-part-type="species" reg="annamita">annamita</tp:taxon-name-part></tp:taxon-name></italic> (<xref ref-type="bibr" rid="B26">Żabka 1988</xref>: fig. 50).</p><fig id="F13" position="float" orientation="portrait"><object-id xmlns:xlink="http://www.w3.org/1999/xlink" content-type="doi" xlink:type="simple">10.3897/zookeys.1148.98271.figure13</object-id><object-id xmlns:xlink="http://www.w3.org/1999/xlink" content-type="arpha" xlink:type="simple">DE6995F4-9EDF-5989-99D4-3258DA74D347</object-id><label>Figure 13.</label><caption><p>Male palp of <italic><tp:taxon-name><tp:taxon-name-part taxon-name-part-type="genus" reg="Indopadilla">Indopadilla</tp:taxon-name-part><tp:taxon-name-part taxon-name-part-type="species" reg="cuc">cuc</tp:taxon-name-part></tp:taxon-name></italic> sp. nov., holotype <bold>A</bold> ventral <bold>B</bold> retrolateral <bold>C</bold> dorsal. Scale bars: 0.1 mm. Abbreviations: E – embolus; <abbrev xmlns:xlink="http://www.w3.org/1999/xlink" xlink:title="posterior lobe" id="ABBRID0ERYBG" xlink:type="simple">PL</abbrev> – posterior lobe; <abbrev xmlns:xlink="http://www.w3.org/1999/xlink" xlink:title="retrolateral tibial apophysis" id="ABBRID0EVYBG" xlink:type="simple">RTA</abbrev> – retrolateral tibial apophysis; <abbrev xmlns:xlink="http://www.w3.org/1999/xlink" xlink:title="sperm duct" id="ABBRID0EZYBG" xlink:type="simple">SD</abbrev> – sperm duct.</p></caption><graphic xmlns:xlink="http://www.w3.org/1999/xlink" xlink:href="zookeys-1148-119_article-98271__-g013.jpg" position="float" orientation="portrait" xlink:type="simple" id="oo_811043.jpg"><uri content-type="original_file" xlink:type="simple">https://binary.pensoft.net/fig/811043</uri></graphic></fig><fig id="F14" position="float" orientation="portrait"><object-id xmlns:xlink="http://www.w3.org/1999/xlink" content-type="doi" xlink:type="simple">10.3897/zookeys.1148.98271.figure14</object-id><object-id xmlns:xlink="http://www.w3.org/1999/xlink" content-type="arpha" xlink:type="simple">BE546CF6-41DF-5E6E-AB34-C6C2FE99E6AB</object-id><label>Figure 14.</label><caption><p><italic><tp:taxon-name><tp:taxon-name-part taxon-name-part-type="genus" reg="Indopadilla">Indopadilla</tp:taxon-name-part><tp:taxon-name-part taxon-name-part-type="species" reg="cuc">cuc</tp:taxon-name-part></tp:taxon-name></italic> sp. nov., male holotype and female paratype <bold>A</bold> epigyne, ventral <bold>B</bold> vulva, dorsal <bold>C</bold> holotype habitus, dorsal <bold>D</bold> ditto, ventral <bold>E</bold> female paratype habitus, dorsal <bold>F</bold> holotype carapace, frontal <bold>G</bold> holotype chelicera, posterior. Scale bars: 0.1 mm (<bold>A, B, G</bold>); 1.0 mm (<bold>C–F</bold>). Abbreviations: <abbrev xmlns:xlink="http://www.w3.org/1999/xlink" xlink:title="accessory gland" id="ABBRID0EH1BG" xlink:type="simple">AG</abbrev> – accessory gland; <abbrev xmlns:xlink="http://www.w3.org/1999/xlink" xlink:title="copulatory duct" id="ABBRID0EL1BG" xlink:type="simple">CD</abbrev> – copulatory duct; <abbrev xmlns:xlink="http://www.w3.org/1999/xlink" xlink:title="copulatory opening" id="ABBRID0EP1BG" xlink:type="simple">CO</abbrev> – copulatory opening; <abbrev xmlns:xlink="http://www.w3.org/1999/xlink" xlink:title="fertilization duct" id="ABBRID0ET1BG" xlink:type="simple">FD</abbrev> – fertilization duct; H – epigynal hood; S – spermatheca.</p></caption><graphic xmlns:xlink="http://www.w3.org/1999/xlink" xlink:href="zookeys-1148-119_article-98271__-g014.jpg" position="float" orientation="portrait" xlink:type="simple" id="oo_811044.jpg"><uri content-type="original_file" xlink:type="simple">https://binary.pensoft.net/fig/811044</uri></graphic></fig></tp:treatment-sec><tp:treatment-sec sec-type="description" id="SECID0E31BG"><title>Description.</title><p><bold>Male</bold> (Figs <xref ref-type="fig" rid="F13">13</xref>, <xref ref-type="fig" rid="F14">14C, D, F, G</xref>). Total length 6.15. Carapace 2.68 long 2.18 wide. Abdomen 3.42 long, 1.38 wide. Clypeus 0.09 high. Eye sizes and inter-distances: <abbrev xmlns:xlink="http://www.w3.org/1999/xlink" xlink:title="anterior median eye" id="ABBRID0EM2BG" xlink:type="simple">AME</abbrev> 0.71, <abbrev xmlns:xlink="http://www.w3.org/1999/xlink" xlink:title="anterior lateral eye" id="ABBRID0EQ2BG" xlink:type="simple">ALE</abbrev> 0.34, <abbrev xmlns:xlink="http://www.w3.org/1999/xlink" xlink:title="posterior lateral eye" id="ABBRID0EU2BG" xlink:type="simple">PLE</abbrev> 0.32, <abbrev xmlns:xlink="http://www.w3.org/1999/xlink" xlink:title="anterior eye row width" id="ABBRID0EY2BG" xlink:type="simple">AERW</abbrev> 1.88, <abbrev xmlns:xlink="http://www.w3.org/1999/xlink" xlink:title="posterior eye row width" id="ABBRID0E32BG" xlink:type="simple">PERW</abbrev> 1.85, <abbrev xmlns:xlink="http://www.w3.org/1999/xlink" xlink:title="eye field length" id="ABBRID0EA3BG" xlink:type="simple">EFL</abbrev> 1.26. Legs: I 7.96 (2.33, 1.25, 2.13, 1.55, 0.70), II 5.15 (1.60, 0.88, 1.18, 1.01, 0.48), III 4.78 (1.50, 0.75, 0.88, 1.15, 0.50), IV 5.88 (1.80, 0.75, 1.30, 1.53, 0.50). Carapace red-brown, with pair of dark spots medio-posteriorly on eye field, and fan-shaped yellow area anteromedially on thorax, covered with brown, thin setae; fovea red-brown, longitudinal, linear. Chelicerae yellow, with four promarginal and seven retromarginal teeth. Endites longer than wide, broadened distally. Labium darker than endites. Sternum ~ 1.5× longer than wide. Legs pale to brown, with dense setae ventrally on patellae I and tibiae I, three and two pairs of ventral spines on tibiae I and metatarsi I, respectively. Abdomen elongated, dorsum brown, with two pairs of muscle depressions anteromedially, and followed by four pale inverted V-shaped stripes; venter pale, with pair of longitudinal, dotted lines medially. Palp (Fig. <xref ref-type="fig" rid="F13">13A–C</xref>): tibia slightly longer than wide, with strongly sclerotized, tapered retrolateral apophysis ~ 1/3 tibial length, with pointed tip almost directed anteriorly in retrolateral view; cymbium longer than wide; bulb swollen medio-posteriorly, with blunt posterior lobe extending postero-retrolaterally; embolus broad, flat, originates from antero-prolateral portion of bulb, forming semi-circular notch at distal margin.</p><p><bold>Female</bold> (Fig. <xref ref-type="fig" rid="F14">14A, B, E</xref>). Total length 6.32. Carapace 2.61 long 2.07 wide. Abdomen 3.75 long, 1.46 wide. Clypeus 0.09 high. Eye sizes and inter-distances: <abbrev xmlns:xlink="http://www.w3.org/1999/xlink" xlink:title="anterior median eye" id="ABBRID0EQ3BG" xlink:type="simple">AME</abbrev> 0.71, <abbrev xmlns:xlink="http://www.w3.org/1999/xlink" xlink:title="anterior lateral eye" id="ABBRID0EU3BG" xlink:type="simple">ALE</abbrev> 0.33, <abbrev xmlns:xlink="http://www.w3.org/1999/xlink" xlink:title="posterior lateral eye" id="ABBRID0EY3BG" xlink:type="simple">PLE</abbrev> 0.32, <abbrev xmlns:xlink="http://www.w3.org/1999/xlink" xlink:title="anterior eye row width" id="ABBRID0E33BG" xlink:type="simple">AERW</abbrev> 1.88, <abbrev xmlns:xlink="http://www.w3.org/1999/xlink" xlink:title="posterior eye row width" id="ABBRID0EA4BG" xlink:type="simple">PERW</abbrev> 1.82, <abbrev xmlns:xlink="http://www.w3.org/1999/xlink" xlink:title="eye field length" id="ABBRID0EE4BG" xlink:type="simple">EFL</abbrev> 1.25. Legs: I 5.43 (1.65, 1.03, 1.30, 0.95, 0.50), II 4.41 (1.30, 0.80, 1.05, 0.78, 0.48), III 3.99 (1.18, 0.68, 0.75, 0.90, 0.48), IV 5.28 (1.53, 0.75, 1.20, 1.30, 0.50). Habitus (Fig. <xref ref-type="fig" rid="F14">14E</xref>) similar to that of male except with darker carapace. Epigyne (Fig. <xref ref-type="fig" rid="F14">14A, B</xref>): slightly wider than long, with posterior, half-round hood close to epigastric furrow; copulatory openings elongated, slit-shaped, posterolaterally located; copulatory ducts strongly curved, with transversely extending accessory glands; spermathecae almost round, anteriorly located, partly overlapping; fertilization ducts originate from inner sides of posterior sub-margins of spermathecae, extending transversely.</p></tp:treatment-sec><tp:treatment-sec sec-type="distribution" id="SECID0EQ4BG"><title>Distribution.</title><p>Known only from the type locality in Ninh Binh Province, Vietnam.</p></tp:treatment-sec><ref-list><ref id="B26"><mixed-citation xmlns:xlink="http://www.w3.org/1999/xlink" xlink:type="simple"><person-group><name name-style="western"><surname>Żabka</surname><given-names>M</given-names></name></person-group> (<year>1988</year>) <article-title><tp:taxon-name><tp:taxon-name-part taxon-name-part-type="family">Salticidae</tp:taxon-name-part></tp:taxon-name> (<tp:taxon-name><tp:taxon-name-part taxon-name-part-type="order">Araneae</tp:taxon-name-part></tp:taxon-name>) of Oriental, Australian and Pacific regions, III.</article-title><source>Annales Zoologici, Warszawa</source><volume>41</volume>(<issue>14</issue>): <fpage>421</fpage>–<lpage>479</lpage>.</mixed-citation></ref></ref-list></tp:taxon-treatment>
