# Supplementary material for: ﻿Thirteen species of jumping spiders from northern Vietnam (Araneae, Salticidae)
Source: Zookeys. 2023 Feb 16;1148:119–65. doi: 10.3897/zookeys.1148.98271 (PMC10194416; doi:10.3897/zookeys.1148.98271)
Supplement: XML Treatment for Synagelides ani [file zookeys.1148.98271-treatment12.xml]

<!DOCTYPE tp:taxon-treatment
  PUBLIC "-//TaxonX//DTD Taxonomic Treatment Publishing DTD v0 20100105//EN" "tax-treatment-NSO.dtd">
<tp:taxon-treatment xmlns:tp="http://www.plazi.org/taxpub"><tp:treatment-meta><kwd-group><label>Taxon classification</label><kwd>
              <named-content content-type="kingdom">Animalia</named-content>
            </kwd><kwd>
              <named-content content-type="order">Araneae</named-content>
            </kwd><kwd>
              <named-content content-type="family">Salticidae</named-content>
            </kwd></kwd-group><mixed-citation publication-type="journal"><person-group><name><surname>Wang</surname><given-names>Cheng</given-names></name><name><surname>Li</surname><given-names>Shuqiang</given-names></name><name><surname>Pham</surname><given-names>Dinh-Sac</given-names></name></person-group><article-title>﻿Thirteen species of jumping spiders from northern Vietnam (<tp:taxon-name><tp:taxon-name-part taxon-name-part-type="order">Araneae</tp:taxon-name-part></tp:taxon-name>, <tp:taxon-name><tp:taxon-name-part taxon-name-part-type="family">Salticidae</tp:taxon-name-part></tp:taxon-name>)</article-title><source>Zookeys</source><day>16</day><month>02</month><year>2023</year><volume>1148</volume><fpage>119</fpage><lpage>165</lpage><pub-id pub-id-type="doi">10.3897/zookeys.1148.98271</pub-id></mixed-citation></tp:treatment-meta><tp:nomenclature><label>﻿</label><tp:taxon-name>
            <object-id xmlns:xlink="http://www.w3.org/1999/xlink" content-type="arpha" xlink:type="simple">0257E23F-3E79-591F-BB74-A3C1BA5EBABC</object-id>
            <tp:taxon-name-part taxon-name-part-type="genus" reg="Synagelides">Synagelides</tp:taxon-name-part>
            <tp:taxon-name-part taxon-name-part-type="species" reg="ani">ani</tp:taxon-name-part>
            <object-id xmlns:xlink="http://www.w3.org/1999/xlink" content-type="zoobank" xlink:type="simple">https://zoobank.org/2287FAE1-D406-4070-B8EA-6688BDF6951D</object-id>
          </tp:taxon-name><tp:taxon-status xmlns:xlink="http://www.w3.org/1999/xlink" xlink:type="simple">sp. nov.</tp:taxon-status><xref ref-type="fig" rid="F15">Figs 15</xref><xref ref-type="fig" rid="F16">, 16</xref></tp:nomenclature><tp:treatment-sec sec-type="type material" id="SECID0EACAI"><title>Type material.</title><p><bold><italic>Holotype</italic></bold> ♂ (<named-content xmlns:xlink="http://www.w3.org/1999/xlink" content-type="dwc:institutional_code" xlink:title="Institute of Zoology, Chinese Academy of Sciences" xlink:href="http://grbio.org/institution/institute-zoology-chinese-academy-sciences" xlink:type="simple">IZCAS</named-content>-Ar44227), Vietnam: Vinh Phuc Province: Tam Dao National Park (<named-content xmlns:xlink="http://www.w3.org/1999/xlink" content-type="dwc:verbatimCoordinates" xlink:type="simple"><named-content content-type="geo-json" specific-use="{&#34;type&#34;:&#34;Point&#34;,&#34;coordinates&#34;:[105.634833,21.472333]}" id="NCID0ETCAI" xlink:type="simple">21°28.34'N, 105°38.09'E</named-content></named-content>, ca. 1010 m), 13.VI.2007, D.S. Pham leg. <bold><italic>Paratypes</italic></bold> 1♂2♀ (<named-content xmlns:xlink="http://www.w3.org/1999/xlink" content-type="dwc:institutional_code" xlink:title="Institute of Zoology, Chinese Academy of Sciences" xlink:href="http://grbio.org/institution/institute-zoology-chinese-academy-sciences" xlink:type="simple">IZCAS</named-content>-Ar44228–44230), same data as holotype; 3♂2♀ (<named-content xmlns:xlink="http://www.w3.org/1999/xlink" content-type="dwc:institutional_code" xlink:title="Institute of Zoology, Chinese Academy of Sciences" xlink:href="http://grbio.org/institution/institute-zoology-chinese-academy-sciences" xlink:type="simple">IZCAS</named-content>-Ar44231–44235), Tam Dao National Park (<named-content xmlns:xlink="http://www.w3.org/1999/xlink" content-type="dwc:verbatimCoordinates" xlink:type="simple"><named-content content-type="geo-json" specific-use="{&#34;type&#34;:&#34;Point&#34;,&#34;coordinates&#34;:[105.641833,21.458833]}" id="NCID0EIDAI" xlink:type="simple">21°27.53'N, 105°38.51'E</named-content></named-content>, ca. 1080 m), 17.V.2007, same collector; 3♀ (<named-content xmlns:xlink="http://www.w3.org/1999/xlink" content-type="dwc:institutional_code" xlink:title="Institute of Zoology, Chinese Academy of Sciences" xlink:href="http://grbio.org/institution/institute-zoology-chinese-academy-sciences" xlink:type="simple">IZCAS</named-content>-Ar44236–44238), Tam Dao National Park (<named-content xmlns:xlink="http://www.w3.org/1999/xlink" content-type="dwc:verbatimCoordinates" xlink:type="simple"><named-content content-type="geo-json" specific-use="{&#34;type&#34;:&#34;Point&#34;,&#34;coordinates&#34;:[105.616833,21.490500]}" id="NCID0EVDAI" xlink:type="simple">21°29.43'N, 105°37.01'E</named-content></named-content>, ca. 1080 m), 19.VIII.2007, same collector; 1♀ (<named-content xmlns:xlink="http://www.w3.org/1999/xlink" content-type="dwc:institutional_code" xlink:title="Institute of Zoology, Chinese Academy of Sciences" xlink:href="http://grbio.org/institution/institute-zoology-chinese-academy-sciences" xlink:type="simple">IZCAS</named-content>-Ar44239), Tam Dao National Park (<named-content xmlns:xlink="http://www.w3.org/1999/xlink" content-type="dwc:verbatimCoordinates" xlink:type="simple"><named-content content-type="geo-json" specific-use="{&#34;type&#34;:&#34;Point&#34;,&#34;coordinates&#34;:[105.620500,21.487167]}" id="NCID0ECEAI" xlink:type="simple">21°29.23'N, 105°37.23'E</named-content></named-content>, ca. 870 m), 21.VIII.2007, same collector; 1♀ (<named-content xmlns:xlink="http://www.w3.org/1999/xlink" content-type="dwc:institutional_code" xlink:title="Institute of Zoology, Chinese Academy of Sciences" xlink:href="http://grbio.org/institution/institute-zoology-chinese-academy-sciences" xlink:type="simple">IZCAS</named-content>-Ar44240), Tam Dao National Park (<named-content xmlns:xlink="http://www.w3.org/1999/xlink" content-type="dwc:verbatimCoordinates" xlink:type="simple"><named-content content-type="geo-json" specific-use="{&#34;type&#34;:&#34;Point&#34;,&#34;coordinates&#34;:[105.571000,21.508667]}" id="NCID0EPEAI" xlink:type="simple">21°30.52'N, 105°34.26'E</named-content></named-content>, ca. 510 m), 17.X.2007, same collector; 2♀ (<named-content xmlns:xlink="http://www.w3.org/1999/xlink" content-type="dwc:institutional_code" xlink:title="Institute of Zoology, Chinese Academy of Sciences" xlink:href="http://grbio.org/institution/institute-zoology-chinese-academy-sciences" xlink:type="simple">IZCAS</named-content>-Ar44241–44242), Tam Dao National Park (<named-content xmlns:xlink="http://www.w3.org/1999/xlink" content-type="dwc:verbatimCoordinates" xlink:type="simple"><named-content content-type="geo-json" specific-use="{&#34;type&#34;:&#34;Point&#34;,&#34;coordinates&#34;:[105.634833,21.472333]}" id="NCID0E3EAI" xlink:type="simple">21°28.34'N, 105°38.09'E</named-content></named-content>, ca. 1010 m), 15.I.2008, same collector; 1♀ (<named-content xmlns:xlink="http://www.w3.org/1999/xlink" content-type="dwc:institutional_code" xlink:title="Institute of Zoology, Chinese Academy of Sciences" xlink:href="http://grbio.org/institution/institute-zoology-chinese-academy-sciences" xlink:type="simple">IZCAS</named-content>-Ar44243), Tam Dao National Park (<named-content xmlns:xlink="http://www.w3.org/1999/xlink" content-type="dwc:verbatimCoordinates" xlink:type="simple"><named-content content-type="geo-json" specific-use="{&#34;type&#34;:&#34;Point&#34;,&#34;coordinates&#34;:[105.641833,21.458833]}" id="NCID0EJFAI" xlink:type="simple">21°27.53'N, 105°38.51'E</named-content></named-content>, ca 1080 m), 12.III.2008, same collector.</p></tp:treatment-sec><tp:treatment-sec sec-type="etymology" id="SECID0EOFAI"><title>Etymology.</title><p>The specific name is after one of the most popular surnames (An) in Vietnam; noun (name) in genitive case.</p></tp:treatment-sec><tp:treatment-sec sec-type="diagnosis" id="SECID0ETFAI"><title>Diagnosis.</title><p>The male of <italic><tp:taxon-name><tp:taxon-name-part taxon-name-part-type="genus" reg="Synagelides">Synagelides</tp:taxon-name-part><tp:taxon-name-part taxon-name-part-type="species" reg="ani">ani</tp:taxon-name-part></tp:taxon-name></italic> sp. nov. closely resembles <italic><tp:taxon-name><tp:taxon-name-part taxon-name-part-type="genus" reg="Synagelides">S.</tp:taxon-name-part><tp:taxon-name-part taxon-name-part-type="species" reg="leigongensis">leigongensis</tp:taxon-name-part></tp:taxon-name></italic> Wang, Mi, Irfan &amp; Peng, 2020 in having a very similar palp, especially the needle-shaped division of the <abbrev xmlns:xlink="http://www.w3.org/1999/xlink" xlink:title="retrolateral tibial apophysis" id="ABBRID0EPGAI" xlink:type="simple">RTA</abbrev>, but it can be easily distinguished by the <abbrev xmlns:xlink="http://www.w3.org/1999/xlink" xlink:title="retrolateral tibial apophysis" id="ABBRID0ETGAI" xlink:type="simple">RTA</abbrev>, which is acutely narrowed distally to a rather pointed tip and with a straight needle-shaped division in retrolateral view (Fig. <xref ref-type="fig" rid="F15">15B</xref>), but the <abbrev xmlns:xlink="http://www.w3.org/1999/xlink" xlink:title="retrolateral tibial apophysis" id="ABBRID0E2GAI" xlink:type="simple">RTA</abbrev> is blunt apically with a curved, needle-shaped division in <italic><tp:taxon-name><tp:taxon-name-part taxon-name-part-type="genus" reg="Synagelides">S.</tp:taxon-name-part><tp:taxon-name-part taxon-name-part-type="species" reg="leigongensis">leigongensis</tp:taxon-name-part></tp:taxon-name></italic> (<xref ref-type="bibr" rid="B23">Wang et al. 2020</xref>: fig. 5B). The female of this new species resembles <italic><tp:taxon-name><tp:taxon-name-part taxon-name-part-type="genus" reg="Synagelides">S.</tp:taxon-name-part><tp:taxon-name-part taxon-name-part-type="species" reg="xingdouensis">xingdouensis</tp:taxon-name-part></tp:taxon-name></italic> Wang, Mi, Irfan &amp; Peng, 2020 in having longitudinally extending spermathecae, but it can be easily distinguished by the following: (1) the presence of an epigynal hood (Fig. <xref ref-type="fig" rid="F16">16A, B</xref>), which is absent in <italic><tp:taxon-name><tp:taxon-name-part taxon-name-part-type="genus" reg="Synagelides">S.</tp:taxon-name-part><tp:taxon-name-part taxon-name-part-type="species" reg="xingdouensis">xingdouensis</tp:taxon-name-part></tp:taxon-name></italic> (<xref ref-type="bibr" rid="B23">Wang et al. 2020</xref>: fig. 16A, B); (2) the atrium is as wide as the epigyne (Fig. <xref ref-type="fig" rid="F16">16A, B</xref>), whereas it is ~ 1/3 the epigynal width in <italic><tp:taxon-name><tp:taxon-name-part taxon-name-part-type="genus" reg="Synagelides">S.</tp:taxon-name-part><tp:taxon-name-part taxon-name-part-type="species" reg="xingdouensis">xingdouensis</tp:taxon-name-part></tp:taxon-name></italic> (<xref ref-type="bibr" rid="B23">Wang et al. 2020</xref>: fig. 16A, B).</p><fig id="F15" position="float" orientation="portrait"><object-id xmlns:xlink="http://www.w3.org/1999/xlink" content-type="doi" xlink:type="simple">10.3897/zookeys.1148.98271.figure15</object-id><object-id xmlns:xlink="http://www.w3.org/1999/xlink" content-type="arpha" xlink:type="simple">5862D60C-E506-597D-9DE2-14ADBA500D47</object-id><label>Figure 15.</label><caption><p>Male palp of <italic><tp:taxon-name><tp:taxon-name-part taxon-name-part-type="genus" reg="Synagelides">Synagelides</tp:taxon-name-part><tp:taxon-name-part taxon-name-part-type="species" reg="ani">ani</tp:taxon-name-part></tp:taxon-name></italic> sp. nov., holotype and paratype <bold>A</bold> holotype, prolateral <bold>B</bold> ditto, retrolateral <bold>C</bold> ditto, ventral <bold>D</bold> ditto, dorsal <bold>E</bold> paratype tibia, prolatero-apical. Scale bars: 0.1 mm. Abbreviations: <abbrev xmlns:xlink="http://www.w3.org/1999/xlink" xlink:title="dorsal cymbial apophysis" id="ABBRID0E3JAI" xlink:type="simple">DCA</abbrev> – dorsal cymbial apophysis; E – embolus; <abbrev xmlns:xlink="http://www.w3.org/1999/xlink" xlink:title="median apophysis" id="ABBRID0EAKAI" xlink:type="simple">MA</abbrev> – median apophysis; <abbrev xmlns:xlink="http://www.w3.org/1999/xlink" xlink:title="prolateral tibial apophysis" id="ABBRID0EEKAI" xlink:type="simple">PTA</abbrev> – prolateral tibial apophysis; <abbrev xmlns:xlink="http://www.w3.org/1999/xlink" xlink:title="retrolateral tibial apophysis" id="ABBRID0EIKAI" xlink:type="simple">RTA</abbrev> – retrolateral tibial apophysis; <abbrev xmlns:xlink="http://www.w3.org/1999/xlink" xlink:title="sperm duct" id="ABBRID0EMKAI" xlink:type="simple">SD</abbrev> – sperm duct; <abbrev xmlns:xlink="http://www.w3.org/1999/xlink" xlink:title="ventral tibial apophysis" id="ABBRID0EQKAI" xlink:type="simple">VTA</abbrev> – ventral tibial apophysis.</p></caption><graphic xmlns:xlink="http://www.w3.org/1999/xlink" xlink:href="zookeys-1148-119_article-98271__-g015.jpg" position="float" orientation="portrait" xlink:type="simple" id="oo_811045.jpg"><uri content-type="original_file" xlink:type="simple">https://binary.pensoft.net/fig/811045</uri></graphic></fig><fig id="F16" position="float" orientation="portrait"><object-id xmlns:xlink="http://www.w3.org/1999/xlink" content-type="doi" xlink:type="simple">10.3897/zookeys.1148.98271.figure16</object-id><object-id xmlns:xlink="http://www.w3.org/1999/xlink" content-type="arpha" xlink:type="simple">9366AEFD-E55C-5F38-AE06-FD5D3D46460C</object-id><label>Figure 16.</label><caption><p><italic><tp:taxon-name><tp:taxon-name-part taxon-name-part-type="genus" reg="Synagelides">Synagelides</tp:taxon-name-part><tp:taxon-name-part taxon-name-part-type="species" reg="ani">ani</tp:taxon-name-part></tp:taxon-name></italic> sp. nov., male holotype and female paratype <bold>A, B</bold> epigyne, ventral <bold>C</bold> vulva, dorsal <bold>D</bold> holotype habitus, dorsal <bold>E</bold> ditto, ventral <bold>F</bold> female paratype habitus, dorsal <bold>G</bold> holotype carapace, frontal <bold>H</bold> holotype leg I, prolateral. Scale bars: 0.1 mm (<bold>A–C</bold>); 0.5 mm (<bold>D–H</bold>). Abbreviations: <abbrev xmlns:xlink="http://www.w3.org/1999/xlink" xlink:title="atrial ridge" id="ABBRID0E5LAI" xlink:type="simple">AR</abbrev> – atrial ridge; <abbrev xmlns:xlink="http://www.w3.org/1999/xlink" xlink:title="copulatory duct" id="ABBRID0ECMAI" xlink:type="simple">CD</abbrev> – copulatory duct; <abbrev xmlns:xlink="http://www.w3.org/1999/xlink" xlink:title="fertilization duct" id="ABBRID0EGMAI" xlink:type="simple">FD</abbrev> – fertilization duct; <abbrev xmlns:xlink="http://www.w3.org/1999/xlink" xlink:title="median septum" id="ABBRID0EKMAI" xlink:type="simple">MS</abbrev> – median septum; H – epigynal hood; S – spermatheca.</p></caption><graphic xmlns:xlink="http://www.w3.org/1999/xlink" xlink:href="zookeys-1148-119_article-98271__-g016.jpg" position="float" orientation="portrait" xlink:type="simple" id="oo_811046.jpg"><uri content-type="original_file" xlink:type="simple">https://binary.pensoft.net/fig/811046</uri></graphic></fig></tp:treatment-sec><tp:treatment-sec sec-type="description" id="SECID0ETMAI"><title>Description.</title><p><bold>Male</bold> (Figs <xref ref-type="fig" rid="F15">15</xref>, <xref ref-type="fig" rid="F16">16D, E, G, H</xref>). Total length 3.94. Carapace 1.98 long 1.40 wide. Abdomen 2.04 long, 1.02 wide. Clypeus 0.02 high. Eye sizes and inter-distances: <abbrev xmlns:xlink="http://www.w3.org/1999/xlink" xlink:title="anterior median eye" id="ABBRID0EDNAI" xlink:type="simple">AME</abbrev> 0.48, <abbrev xmlns:xlink="http://www.w3.org/1999/xlink" xlink:title="anterior lateral eye" id="ABBRID0EHNAI" xlink:type="simple">ALE</abbrev> 0.26, <abbrev xmlns:xlink="http://www.w3.org/1999/xlink" xlink:title="posterior lateral eye" id="ABBRID0ELNAI" xlink:type="simple">PLE</abbrev> 0.26, <abbrev xmlns:xlink="http://www.w3.org/1999/xlink" xlink:title="anterior eye row width" id="ABBRID0EPNAI" xlink:type="simple">AERW</abbrev> 1.35, <abbrev xmlns:xlink="http://www.w3.org/1999/xlink" xlink:title="posterior eye row width" id="ABBRID0ETNAI" xlink:type="simple">PERW</abbrev> 1.33, <abbrev xmlns:xlink="http://www.w3.org/1999/xlink" xlink:title="eye field length" id="ABBRID0EXNAI" xlink:type="simple">EFL</abbrev> 1.07. Legs: I 5.94 (1.88, 1.75, 1.33, 0.63, 0.35), II 3.40 (1.01, 0.50, 0.83, 0.73, 0.33), III 3.46 (0.98, 0.50, 0.80, 0.85, 0.33), IV 4.53 (1.25, 0.65, 1.20, 1.08, 0.35). Carapace stippled, yellow-red to dark, covered with white and brown setae, with pair of irregular dark patches anteromedially on eye field; fovea oval. Chelicerae yellow, with two promarginal teeth and one retromarginal fissidental tooth with two cusps. Endites red-yellow, almost square, bearing dense setae on paler inner margins. Labium colored as endites, almost linguiform. Sternum red-yellow, longer than wide, almost shield-shaped. Legs yellow except femora I red-brown, with seven (2-2-2-1) and two spines on tibiae I and metatarsi I, respectively. Abdomen elongated, dorsum yellow to dark brown, with longitudinal, sub-trapeziform patch anteriorly, pair of muscle depressions, two transverse, yellow stripes medially, and two clusters of white setae mediolaterally; venter yellow to brown, with dotted lines medially. Palp (Fig. <xref ref-type="fig" rid="F15">15A–E</xref>): femur longer than wide, with triangular disto-prolateral apophysis; patella enlarged, longer than wide; tibia short, with sclerotized, sub-triangular <abbrev xmlns:xlink="http://www.w3.org/1999/xlink" xlink:title="prolateral tibial apophysis" id="ABBRID0E6NAI" xlink:type="simple">PTA</abbrev>, and robust <abbrev xmlns:xlink="http://www.w3.org/1999/xlink" xlink:title="retrolateral tibial apophysis" id="ABBRID0EDOAI" xlink:type="simple">RTA</abbrev> with dolphin-shaped longitudinal part, and membranous, needle-shaped inner division; cymbium longer than wide in ventral view; bulb swollen; embolus twisted, tapered; <abbrev xmlns:xlink="http://www.w3.org/1999/xlink" xlink:title="median apophysis" id="ABBRID0EHOAI" xlink:type="simple">MA</abbrev> sclerotized, irregular, retrolateral to embolus, with small processes distally.</p><p><bold>Female</bold> (Fig. <xref ref-type="fig" rid="F16">16A–C, F</xref>). Total length 5.39. Carapace 2.29 long 1.61 wide. Abdomen 3.14 long, 1.57 wide. Clypeus 0.02 high. Eye sizes and inter-distances: <abbrev xmlns:xlink="http://www.w3.org/1999/xlink" xlink:title="anterior median eye" id="ABBRID0ETOAI" xlink:type="simple">AME</abbrev> 0.53, <abbrev xmlns:xlink="http://www.w3.org/1999/xlink" xlink:title="anterior lateral eye" id="ABBRID0EXOAI" xlink:type="simple">ALE</abbrev> 0.31, <abbrev xmlns:xlink="http://www.w3.org/1999/xlink" xlink:title="posterior lateral eye" id="ABBRID0E2OAI" xlink:type="simple">PLE</abbrev> 0.31, <abbrev xmlns:xlink="http://www.w3.org/1999/xlink" xlink:title="anterior eye row width" id="ABBRID0E6OAI" xlink:type="simple">AERW</abbrev> 1.64, <abbrev xmlns:xlink="http://www.w3.org/1999/xlink" xlink:title="posterior eye row width" id="ABBRID0EDPAI" xlink:type="simple">PERW</abbrev> 1.63, <abbrev xmlns:xlink="http://www.w3.org/1999/xlink" xlink:title="eye field length" id="ABBRID0EHPAI" xlink:type="simple">EFL</abbrev> 1.39. Legs: I 5.14 (1.63, 1.50, 1.18, 0.50, 0.33), II 3.67 (1.08, 0.55, 0.88, 0.78, 0.38), III 3.92 (1.10, 0.55, 0.88, 1.01, 0.38), IV 5.28 (1.38, 0.75, 1.40, 1.35, 0.40). Habitus (Fig. <xref ref-type="fig" rid="F16">16F</xref>) similar to that of male except paler and without distinct dark patches on eye field. Epigyne (Fig. <xref ref-type="fig" rid="F16">16A–C</xref>): wider than long, with small, broad, central hood; atrium oval, separated by the broad, irregularly-shaped median septum, with pair of arc-shaped lateral ridges; copulatory openings beneath the base of atrial ridges; copulatory ducts straight, transversely extending at proximal half, continuing, slightly curving and followed by invisible parts; spermathecae longitudinal extending, ~ 2.5× longer than wide, touched, tapered posteriorly; fertilization ducts originate from anterior portions of spermathecae, lamellar.</p></tp:treatment-sec><tp:treatment-sec sec-type="distribution" id="SECID0ETPAI"><title>Distribution.</title><p>Known only from the type locality in Vinh Phuc, Vietnam.</p></tp:treatment-sec><ref-list><ref id="B23"><mixed-citation xmlns:xlink="http://www.w3.org/1999/xlink" xlink:type="simple"><person-group><name name-style="western"><surname>Wang</surname><given-names>C</given-names></name><name name-style="western"><surname>Mi</surname><given-names>XQ</given-names></name><name name-style="western"><surname>Irfan</surname><given-names>M</given-names></name><name name-style="western"><surname>Peng</surname><given-names>XJ</given-names></name></person-group> (<year>2020</year>) <article-title>On eight species of the spider genus <italic><tp:taxon-name><tp:taxon-name-part taxon-name-part-type="genus">Synagelides</tp:taxon-name-part></tp:taxon-name></italic> Strand, 1906 from China (<tp:taxon-name><tp:taxon-name-part taxon-name-part-type="order">Araneae</tp:taxon-name-part></tp:taxon-name>: <tp:taxon-name><tp:taxon-name-part taxon-name-part-type="family">Salticidae</tp:taxon-name-part></tp:taxon-name>).</article-title><source>European Journal of Taxonomy</source><volume>724</volume>(<issue>1</issue>): <fpage>1</fpage>–<lpage>33</lpage>. <ext-link xlink:href="10.5852/ejt.2020.724.1153" ext-link-type="doi" xlink:type="simple">https://doi.org/10.5852/ejt.2020.724.1153</ext-link></mixed-citation></ref></ref-list></tp:taxon-treatment>
