# Supplementary material for: ﻿Thirteen species of jumping spiders from northern Vietnam (Araneae, Salticidae)
Source: Zookeys. 2023 Feb 16;1148:119–65. doi: 10.3897/zookeys.1148.98271 (PMC10194416; doi:10.3897/zookeys.1148.98271)
Supplement: XML Treatment for Synagelides pengi [file zookeys.1148.98271-treatment14.xml]

<!DOCTYPE tp:taxon-treatment
  PUBLIC "-//TaxonX//DTD Taxonomic Treatment Publishing DTD v0 20100105//EN" "tax-treatment-NSO.dtd">
<tp:taxon-treatment xmlns:tp="http://www.plazi.org/taxpub"><tp:treatment-meta><kwd-group><label>Taxon classification</label><kwd>
              <named-content content-type="kingdom">Animalia</named-content>
            </kwd><kwd>
              <named-content content-type="order">Araneae</named-content>
            </kwd><kwd>
              <named-content content-type="family">Salticidae</named-content>
            </kwd></kwd-group><mixed-citation publication-type="journal"><person-group><name><surname>Wang</surname><given-names>Cheng</given-names></name><name><surname>Li</surname><given-names>Shuqiang</given-names></name><name><surname>Pham</surname><given-names>Dinh-Sac</given-names></name></person-group><article-title>﻿Thirteen species of jumping spiders from northern Vietnam (<tp:taxon-name><tp:taxon-name-part taxon-name-part-type="order">Araneae</tp:taxon-name-part></tp:taxon-name>, <tp:taxon-name><tp:taxon-name-part taxon-name-part-type="family">Salticidae</tp:taxon-name-part></tp:taxon-name>)</article-title><source>Zookeys</source><day>16</day><month>02</month><year>2023</year><volume>1148</volume><fpage>119</fpage><lpage>165</lpage><pub-id pub-id-type="doi">10.3897/zookeys.1148.98271</pub-id></mixed-citation></tp:treatment-meta><tp:nomenclature><label>﻿</label><tp:taxon-name>
            <object-id xmlns:xlink="http://www.w3.org/1999/xlink" content-type="arpha" xlink:type="simple">2C87AB9B-0EC6-5EF7-8D9F-8CC254184E49</object-id>
            <tp:taxon-name-part taxon-name-part-type="genus" reg="Synagelides">Synagelides</tp:taxon-name-part>
            <tp:taxon-name-part taxon-name-part-type="species" reg="pengi">pengi</tp:taxon-name-part>
            <object-id xmlns:xlink="http://www.w3.org/1999/xlink" content-type="zoobank" xlink:type="simple">https://zoobank.org/6AD3717E-0CA2-46C3-AD99-21902980E776</object-id>
          </tp:taxon-name><tp:taxon-status xmlns:xlink="http://www.w3.org/1999/xlink" xlink:type="simple">sp. nov.</tp:taxon-status><xref ref-type="fig" rid="F19">Fig. 19</xref></tp:nomenclature><tp:treatment-sec sec-type="type material" id="SECID0EZBBI"><title>Type material.</title><p><bold><italic>Holotype</italic></bold> ♀ (<named-content xmlns:xlink="http://www.w3.org/1999/xlink" content-type="dwc:institutional_code" xlink:title="Institute of Zoology, Chinese Academy of Sciences" xlink:href="http://grbio.org/institution/institute-zoology-chinese-academy-sciences" xlink:type="simple">IZCAS</named-content>-Ar44265), Vietnam: Ha Giang Province: Vi Xuyen County, Ha Giang National Forest, 14.VIII.2002, D.S. Pham leg. <bold><italic>Paratypes</italic></bold> 2♀ (<named-content xmlns:xlink="http://www.w3.org/1999/xlink" content-type="dwc:institutional_code" xlink:title="Institute of Zoology, Chinese Academy of Sciences" xlink:href="http://grbio.org/institution/institute-zoology-chinese-academy-sciences" xlink:type="simple">IZCAS</named-content>-Ar44266–44267), same data as holotype.</p></tp:treatment-sec><tp:treatment-sec sec-type="etymology" id="SECID0ERCBI"><title>Etymology.</title><p>The species name is a patronym in honor of Prof. Xianjin Peng (Changsha, China), who has made significant contributions to the taxonomy of Chinese salticid spiders; noun (name) in genitive case.</p></tp:treatment-sec><tp:treatment-sec sec-type="diagnosis" id="SECID0EWCBI"><title>Diagnosis.</title><p><italic><tp:taxon-name><tp:taxon-name-part taxon-name-part-type="genus" reg="Synagelides">Synagelides</tp:taxon-name-part><tp:taxon-name-part taxon-name-part-type="species" reg="pengi">pengi</tp:taxon-name-part></tp:taxon-name></italic> sp. nov. resembles <italic><tp:taxon-name><tp:taxon-name-part taxon-name-part-type="genus" reg="Synagelides">S.</tp:taxon-name-part><tp:taxon-name-part taxon-name-part-type="species" reg="yinae">yinae</tp:taxon-name-part></tp:taxon-name></italic> Liu, Chen, Xu &amp; Peng, 2017 in having similarity-shaped copulatory ducts and spermathecae, but it can be easily distinguished by the following: (1) the distance between hood and atrium is almost equal to the atrial length (Fig. <xref ref-type="fig" rid="F19">19A</xref>), whereas almost equal to one-third the atrial length in <italic><tp:taxon-name><tp:taxon-name-part taxon-name-part-type="genus" reg="Synagelides">S.</tp:taxon-name-part><tp:taxon-name-part taxon-name-part-type="species" reg="yinae">yinae</tp:taxon-name-part></tp:taxon-name></italic> (<xref ref-type="bibr" rid="B7">Liu et al. 2017</xref>: figs 7C, 8A); (2) the epigynal hood is almost triangular (Fig. <xref ref-type="fig" rid="F19">19A</xref>), whereas almost tubiform in <italic><tp:taxon-name><tp:taxon-name-part taxon-name-part-type="genus" reg="Synagelides">S.</tp:taxon-name-part><tp:taxon-name-part taxon-name-part-type="species" reg="yinae">yinae</tp:taxon-name-part></tp:taxon-name></italic> (<xref ref-type="bibr" rid="B7">Liu et al. 2017</xref>: figs 7C, 8A).</p><fig id="F19" position="float" orientation="portrait"><object-id xmlns:xlink="http://www.w3.org/1999/xlink" content-type="doi" xlink:type="simple">10.3897/zookeys.1148.98271.figure19</object-id><object-id xmlns:xlink="http://www.w3.org/1999/xlink" content-type="arpha" xlink:type="simple">D7D5802B-CE2E-54AA-864B-BCD2A758F681</object-id><label>Figure 19.</label><caption><p><italic><tp:taxon-name><tp:taxon-name-part taxon-name-part-type="genus" reg="Synagelides">Synagelides</tp:taxon-name-part><tp:taxon-name-part taxon-name-part-type="species" reg="pengi">pengi</tp:taxon-name-part></tp:taxon-name></italic> sp. nov., female holotype <bold>A</bold> epigyne, ventral <bold>B</bold> vulva, dorsal <bold>C</bold> habitus, dorsal <bold>D</bold> ditto, lateral <bold>E</bold> ditto, ventral <bold>F</bold> carapace, frontal <bold>G</bold> chelicera, posterior <bold>H</bold> leg I, retrolateral. Scale bars: 0.1 mm (<bold>A, B, G</bold>); 0.5 mm (<bold>C–F, H</bold>). Abbreviations: <abbrev xmlns:xlink="http://www.w3.org/1999/xlink" xlink:title="accessory gland" id="ABBRID0E6FBI" xlink:type="simple">AG</abbrev> – accessory gland; <abbrev xmlns:xlink="http://www.w3.org/1999/xlink" xlink:title="atrial ridge" id="ABBRID0EDGBI" xlink:type="simple">AR</abbrev> – atrial ridge; <abbrev xmlns:xlink="http://www.w3.org/1999/xlink" xlink:title="copulatory duct" id="ABBRID0EHGBI" xlink:type="simple">CD</abbrev> – copulatory duct; <abbrev xmlns:xlink="http://www.w3.org/1999/xlink" xlink:title="copulatory opening" id="ABBRID0ELGBI" xlink:type="simple">CO</abbrev> – copulatory opening; <abbrev xmlns:xlink="http://www.w3.org/1999/xlink" xlink:title="fertilization duct" id="ABBRID0EPGBI" xlink:type="simple">FD</abbrev> – fertilization duct; <abbrev xmlns:xlink="http://www.w3.org/1999/xlink" xlink:title="median septum" id="ABBRID0ETGBI" xlink:type="simple">MS</abbrev> – median septum; H – epigynal hood; S – spermatheca.</p></caption><graphic xmlns:xlink="http://www.w3.org/1999/xlink" xlink:href="zookeys-1148-119_article-98271__-g019.jpg" position="float" orientation="portrait" xlink:type="simple" id="oo_811049.jpg"><uri content-type="original_file" xlink:type="simple">https://binary.pensoft.net/fig/811049</uri></graphic></fig></tp:treatment-sec><tp:treatment-sec sec-type="description" id="SECID0E3GBI"><title>Description.</title><p><bold>Female</bold> (Fig. <xref ref-type="fig" rid="F19">19</xref>). Total length 5.07. Carapace 2.18 long, 1.59 wide. Abdomen 2.82 long, 1.44 wide. Clypeus 0.04 high. Eye sizes and inter-distances: <abbrev xmlns:xlink="http://www.w3.org/1999/xlink" xlink:title="anterior median eye" id="ABBRID0EIHBI" xlink:type="simple">AME</abbrev> 0.47, <abbrev xmlns:xlink="http://www.w3.org/1999/xlink" xlink:title="anterior lateral eye" id="ABBRID0EMHBI" xlink:type="simple">ALE</abbrev> 0.29, <abbrev xmlns:xlink="http://www.w3.org/1999/xlink" xlink:title="posterior lateral eye" id="ABBRID0EQHBI" xlink:type="simple">PLE</abbrev> 0.28, <abbrev xmlns:xlink="http://www.w3.org/1999/xlink" xlink:title="anterior eye row width" id="ABBRID0EUHBI" xlink:type="simple">AERW</abbrev> 1.46, <abbrev xmlns:xlink="http://www.w3.org/1999/xlink" xlink:title="posterior eye row width" id="ABBRID0EYHBI" xlink:type="simple">PERW</abbrev> 1.62, <abbrev xmlns:xlink="http://www.w3.org/1999/xlink" xlink:title="eye field length" id="ABBRID0E3HBI" xlink:type="simple">EFL</abbrev> 1.18. Legs: I 5.61 (1.70, 1.50, 1.43, 0.63, 0.35), II 3.82 (1.13, 0.58, 0.93, 0.80, 0.38), III 4.00 (1.13, 0.53, 0.95, 1.01, 0.38), IV 5.45 (1.50, 0.70, 1.50, 1.35, 0.40). Carapace stippled, yellow, with pair of indistinct, pale brown patches located at anterior 1/3 of eye field, covered with pale thin setae anteriorly; fovea oval, between the PLEs. Chelicerae pale yellow, with two promarginal teeth and one retromarginal tooth. Labium colored as chelicerae, with paler inner margins bearing brown, thin setae. Endites wider than long, covered with several brown setae anteriorly. Sternum nearly shield-shaped. Legs yellow, more or less intermingled with brown, with five and two pairs of ventral spines on tibiae and metatarsi I, respectively. Abdomen elongated, dorsum yellow to brown, with pair of indistinct muscle depressions followed by pair of spots, pair of oblique lines, and several transverse, arc-shaped, pale stripes; venter pale, with pair of brown lines medially on anterior half. Epigyne (Fig. <xref ref-type="fig" rid="F19">19A, B</xref>): longer than wide, with triangular anterior hood distant from copulatory opening; atrium oval, with pair of arc-shaped posterolateral atrial ridges, separated by a sub-square median septum; copulatory openings located posterolaterally, separated by ~ 3× width of hood; copulatory ducts long, S-shaped, with pair of elongated, terminal accessory glands; spermathecae elongate-oval, ~ 1.5× longer than wide, touching; fertilization ducts originate from anterior portions of spermathecae, curved 90° before extending transversely.</p><p><bold>Male.</bold> Unknown.</p></tp:treatment-sec><tp:treatment-sec sec-type="distribution" id="SECID0EIIBI"><title>Distribution.</title><p>Known only from the type locality in Ha Giang Province, Vietnam.</p></tp:treatment-sec><tp:treatment-sec sec-type="comments" id="SECID0ENIBI"><title>Comments.</title><p>According to morphological features, the species shares a similar habitus and epigyne with <italic><tp:taxon-name><tp:taxon-name-part taxon-name-part-type="genus" reg="Synagelides">S.</tp:taxon-name-part><tp:taxon-name-part taxon-name-part-type="species" reg="forkiforma">forkiforma</tp:taxon-name-part></tp:taxon-name></italic> Yang, Zhu &amp; Song, 2007, <italic><tp:taxon-name><tp:taxon-name-part taxon-name-part-type="genus" reg="Synagelides">S.</tp:taxon-name-part><tp:taxon-name-part taxon-name-part-type="species" reg="hamatus">hamatus</tp:taxon-name-part></tp:taxon-name></italic> Zhu, Zhang, Zhang &amp; Chen, 2005, <italic><tp:taxon-name><tp:taxon-name-part taxon-name-part-type="genus" reg="Synagelides">S.</tp:taxon-name-part><tp:taxon-name-part taxon-name-part-type="species" reg="jingzhao">jingzhao</tp:taxon-name-part></tp:taxon-name></italic> Yang, Zhu &amp; Song, 2007, <italic><tp:taxon-name><tp:taxon-name-part taxon-name-part-type="genus" reg="Synagelides">S.</tp:taxon-name-part><tp:taxon-name-part taxon-name-part-type="species" reg="latus">latus</tp:taxon-name-part></tp:taxon-name></italic> Li, Wang &amp; Peng, 2021, <italic><tp:taxon-name><tp:taxon-name-part taxon-name-part-type="genus" reg="Synagelides">S.</tp:taxon-name-part><tp:taxon-name-part taxon-name-part-type="species" reg="lushanensis">lushanensis</tp:taxon-name-part></tp:taxon-name></italic> Xie &amp; Yin, 1990, <italic><tp:taxon-name><tp:taxon-name-part taxon-name-part-type="genus" reg="Synagelides">S.</tp:taxon-name-part><tp:taxon-name-part taxon-name-part-type="species" reg="triangulus">triangulus</tp:taxon-name-part></tp:taxon-name></italic> Li, Wang &amp; Peng, 2021, <italic><tp:taxon-name><tp:taxon-name-part taxon-name-part-type="genus" reg="Synagelides">S.</tp:taxon-name-part><tp:taxon-name-part taxon-name-part-type="species" reg="wuliangensis">wuliangensis</tp:taxon-name-part></tp:taxon-name></italic> Wang, Mi, Irfan &amp; Peng, 2020, and <italic><tp:taxon-name><tp:taxon-name-part taxon-name-part-type="genus" reg="Synagelides">S.</tp:taxon-name-part><tp:taxon-name-part taxon-name-part-type="species" reg="yinae">yinae</tp:taxon-name-part></tp:taxon-name></italic> Liu, Chen, Xu &amp; Peng, 2017, and they could be assigned into an un-described group, recognized by the female having anterior epigynal hood, S-shaped copulatory ducts, oval or elongate-oval spermathecae, and the male palp with spine-shaped <abbrev xmlns:xlink="http://www.w3.org/1999/xlink" xlink:title="retrolateral tibial apophysis" id="ABBRID0ELLBI" xlink:type="simple">RTA</abbrev> and paliform <abbrev xmlns:xlink="http://www.w3.org/1999/xlink" xlink:title="dorsal tibial apophysis" id="ABBRID0EPLBI" xlink:type="simple">DTA</abbrev> (or BTA described in <xref ref-type="bibr" rid="B3">Li et al. 2021</xref>). Despite the fact that the species is only known from females, we are confident in describing it as new because there is no congener known only from males among those species.</p></tp:treatment-sec><ref-list><ref id="B7"><mixed-citation xmlns:xlink="http://www.w3.org/1999/xlink" xlink:type="simple"><person-group><name name-style="western"><surname>Liu</surname><given-names>K</given-names></name><name name-style="western"><surname>Chen</surname><given-names>Z</given-names></name><name name-style="western"><surname>Xu</surname><given-names>X</given-names></name><name name-style="western"><surname>Peng</surname><given-names>X</given-names></name></person-group> (<year>2017</year>) <article-title>Three new species of <italic><tp:taxon-name><tp:taxon-name-part taxon-name-part-type="genus">Synagelides</tp:taxon-name-part></tp:taxon-name></italic> Strand, 1906 from China (<tp:taxon-name><tp:taxon-name-part taxon-name-part-type="order">Araneae</tp:taxon-name-part></tp:taxon-name>: <tp:taxon-name><tp:taxon-name-part taxon-name-part-type="family">Salticidae</tp:taxon-name-part></tp:taxon-name>).</article-title><source>Zootaxa</source><volume>4350</volume>(<issue>2</issue>): <fpage>291</fpage>–<lpage>300</lpage>. <ext-link xlink:href="10.11646/zootaxa.4350.2.5" ext-link-type="doi" xlink:type="simple">https://doi.org/10.11646/zootaxa.4350.2.5</ext-link></mixed-citation></ref><ref id="B3"><mixed-citation xmlns:xlink="http://www.w3.org/1999/xlink" xlink:type="simple"><person-group><name name-style="western"><surname>Li</surname><given-names>B</given-names></name><name name-style="western"><surname>Wang</surname><given-names>C</given-names></name><name name-style="western"><surname>Peng</surname><given-names>X</given-names></name></person-group> (<year>2021</year>) <article-title>Four new species of the spider genus <italic><tp:taxon-name><tp:taxon-name-part taxon-name-part-type="genus">Synagelides</tp:taxon-name-part></tp:taxon-name></italic> Strand, 1906 from south China (<tp:taxon-name><tp:taxon-name-part taxon-name-part-type="order">Araneae</tp:taxon-name-part></tp:taxon-name>, <tp:taxon-name><tp:taxon-name-part taxon-name-part-type="family">Salticidae</tp:taxon-name-part></tp:taxon-name>).</article-title><source>ZooKeys</source><volume>1074</volume>: <fpage>175</fpage>–<lpage>189</lpage>. <ext-link xlink:href="10.3897/zookeys.1074.72823" ext-link-type="doi" xlink:type="simple">https://doi.org/10.3897/zookeys.1074.72823</ext-link></mixed-citation></ref></ref-list></tp:taxon-treatment>
