# Supplementary material for: ﻿Thirteen species of jumping spiders from northern Vietnam (Araneae, Salticidae)
Source: Zookeys. 2023 Feb 16;1148:119–65. doi: 10.3897/zookeys.1148.98271 (PMC10194416; doi:10.3897/zookeys.1148.98271)
Supplement: XML Treatment for Synagelides sancha [file zookeys.1148.98271-treatment15.xml]

<!DOCTYPE tp:taxon-treatment
  PUBLIC "-//TaxonX//DTD Taxonomic Treatment Publishing DTD v0 20100105//EN" "tax-treatment-NSO.dtd">
<tp:taxon-treatment xmlns:tp="http://www.plazi.org/taxpub"><tp:treatment-meta><kwd-group><label>Taxon classification</label><kwd>
              <named-content content-type="kingdom">Animalia</named-content>
            </kwd><kwd>
              <named-content content-type="order">Araneae</named-content>
            </kwd><kwd>
              <named-content content-type="family">Salticidae</named-content>
            </kwd></kwd-group><mixed-citation publication-type="journal"><person-group><name><surname>Wang</surname><given-names>Cheng</given-names></name><name><surname>Li</surname><given-names>Shuqiang</given-names></name><name><surname>Pham</surname><given-names>Dinh-Sac</given-names></name></person-group><article-title>﻿Thirteen species of jumping spiders from northern Vietnam (<tp:taxon-name><tp:taxon-name-part taxon-name-part-type="order">Araneae</tp:taxon-name-part></tp:taxon-name>, <tp:taxon-name><tp:taxon-name-part taxon-name-part-type="family">Salticidae</tp:taxon-name-part></tp:taxon-name>)</article-title><source>Zookeys</source><day>16</day><month>02</month><year>2023</year><volume>1148</volume><fpage>119</fpage><lpage>165</lpage><pub-id pub-id-type="doi">10.3897/zookeys.1148.98271</pub-id></mixed-citation></tp:treatment-meta><tp:nomenclature><label>﻿</label><tp:taxon-name>
            <object-id xmlns:xlink="http://www.w3.org/1999/xlink" content-type="arpha" xlink:type="simple">0F696DC2-398C-5328-A8A3-854D9B8BBF0E</object-id>
            <tp:taxon-name-part taxon-name-part-type="genus" reg="Synagelides">Synagelides</tp:taxon-name-part>
            <tp:taxon-name-part taxon-name-part-type="species" reg="sancha">sancha</tp:taxon-name-part>
            <object-id xmlns:xlink="http://www.w3.org/1999/xlink" content-type="zoobank" xlink:type="simple">https://zoobank.org/9394A3E8-661A-41C6-BBB0-FBC09721922F</object-id>
          </tp:taxon-name><tp:taxon-status xmlns:xlink="http://www.w3.org/1999/xlink" xlink:type="simple">sp. nov.</tp:taxon-status><xref ref-type="fig" rid="F20">Figs 20</xref><xref ref-type="fig" rid="F21">, 21</xref></tp:nomenclature><tp:treatment-sec sec-type="type material" id="SECID0EINBI"><title>Type material.</title><p><bold><italic>Holotype</italic></bold> ♂ (<named-content xmlns:xlink="http://www.w3.org/1999/xlink" content-type="dwc:institutional_code" xlink:title="Institute of Zoology, Chinese Academy of Sciences" xlink:href="http://grbio.org/institution/institute-zoology-chinese-academy-sciences" xlink:type="simple">IZCAS</named-content>-Ar44268), Vietnam: Vinh Phuc Province: Tam Dao National Park (<named-content xmlns:xlink="http://www.w3.org/1999/xlink" content-type="dwc:verbatimCoordinates" xlink:type="simple"><named-content content-type="geo-json" specific-use="{&#34;type&#34;:&#34;Point&#34;,&#34;coordinates&#34;:[105.557167,21.525000]}" id="NCID0E2NBI" xlink:type="simple">21°31.50'N, 105°33.43'E</named-content></named-content>, ca. 1060 m), 16.V.2007, D.S. Pham leg. <bold><italic>Paratypes</italic></bold> 7♀ (<named-content xmlns:xlink="http://www.w3.org/1999/xlink" content-type="dwc:institutional_code" xlink:title="Institute of Zoology, Chinese Academy of Sciences" xlink:href="http://grbio.org/institution/institute-zoology-chinese-academy-sciences" xlink:type="simple">IZCAS</named-content>-Ar44269–44275), same data as holotype; 1♂2♀ (<named-content xmlns:xlink="http://www.w3.org/1999/xlink" content-type="dwc:institutional_code" xlink:title="Institute of Zoology, Chinese Academy of Sciences" xlink:href="http://grbio.org/institution/institute-zoology-chinese-academy-sciences" xlink:type="simple">IZCAS</named-content>-Ar44276–44278), Tam Dao National Park (<named-content xmlns:xlink="http://www.w3.org/1999/xlink" content-type="dwc:verbatimCoordinates" xlink:type="simple"><named-content content-type="geo-json" specific-use="{&#34;type&#34;:&#34;Point&#34;,&#34;coordinates&#34;:[105.634833,21.472333]}" id="NCID0EQOBI" xlink:type="simple">21°28.34'N, 105°38.09'E</named-content></named-content>, ca. 1010 m), 19.IX.2007, same collector; 2♂2♀ (<named-content xmlns:xlink="http://www.w3.org/1999/xlink" content-type="dwc:institutional_code" xlink:title="Institute of Zoology, Chinese Academy of Sciences" xlink:href="http://grbio.org/institution/institute-zoology-chinese-academy-sciences" xlink:type="simple">IZCAS</named-content>-Ar44279–44282), Hai Phong Province: Cat Ba National Park (<named-content xmlns:xlink="http://www.w3.org/1999/xlink" content-type="dwc:verbatimCoordinates" xlink:type="simple"><named-content content-type="geo-json" specific-use="{&#34;type&#34;:&#34;Point&#34;,&#34;coordinates&#34;:[107.020500,20.795167]}" id="NCID0E4OBI" xlink:type="simple">20°47.71'N, 107°01.23'E</named-content></named-content>, ca. 130 m), 24.V.2007, same collector; 2♂2♀ (<named-content xmlns:xlink="http://www.w3.org/1999/xlink" content-type="dwc:institutional_code" xlink:title="Institute of Zoology, Chinese Academy of Sciences" xlink:href="http://grbio.org/institution/institute-zoology-chinese-academy-sciences" xlink:type="simple">IZCAS</named-content>-Ar44283–44286), Cat Ba National Park (<named-content xmlns:xlink="http://www.w3.org/1999/xlink" content-type="dwc:verbatimCoordinates" xlink:type="simple"><named-content content-type="geo-json" specific-use="{&#34;type&#34;:&#34;Point&#34;,&#34;coordinates&#34;:[107.009667,20.804333]}" id="NCID0EKPBI" xlink:type="simple">20°48.26'N, 107°00.58'E</named-content></named-content>, ca. 130 m), 27.VII.2007, same collector; 1♂2♀ (<named-content xmlns:xlink="http://www.w3.org/1999/xlink" content-type="dwc:institutional_code" xlink:title="Institute of Zoology, Chinese Academy of Sciences" xlink:href="http://grbio.org/institution/institute-zoology-chinese-academy-sciences" xlink:type="simple">IZCAS</named-content>-Ar44287–44289), Cat Ba National Park (<named-content xmlns:xlink="http://www.w3.org/1999/xlink" content-type="dwc:verbatimCoordinates" xlink:type="simple"><named-content content-type="geo-json" specific-use="{&#34;type&#34;:&#34;Point&#34;,&#34;coordinates&#34;:[107.003500,20.801333]}" id="NCID0EXPBI" xlink:type="simple">20°48.08'N, 107°00.21'E</named-content></named-content>, ca. 120 m), 27.VIII.2007, same collector; 3♀ (<named-content xmlns:xlink="http://www.w3.org/1999/xlink" content-type="dwc:institutional_code" xlink:title="Institute of Zoology, Chinese Academy of Sciences" xlink:href="http://grbio.org/institution/institute-zoology-chinese-academy-sciences" xlink:type="simple">IZCAS</named-content>-Ar44290–44292), Cat Ba National Park (<named-content xmlns:xlink="http://www.w3.org/1999/xlink" content-type="dwc:verbatimCoordinates" xlink:type="simple"><named-content content-type="geo-json" specific-use="{&#34;type&#34;:&#34;Point&#34;,&#34;coordinates&#34;:[107.017167,20.776500]}" id="NCID0EEQBI" xlink:type="simple">20°46.59'N, 107°01.03'E</named-content></named-content>, ca. 100 m), 26.IX.2007, same collector; 1♂ (<named-content xmlns:xlink="http://www.w3.org/1999/xlink" content-type="dwc:institutional_code" xlink:title="Institute of Zoology, Chinese Academy of Sciences" xlink:href="http://grbio.org/institution/institute-zoology-chinese-academy-sciences" xlink:type="simple">IZCAS</named-content>-Ar44293), Cat Ba National Park (<named-content xmlns:xlink="http://www.w3.org/1999/xlink" content-type="dwc:verbatimCoordinates" xlink:type="simple"><named-content content-type="geo-json" specific-use="{&#34;type&#34;:&#34;Point&#34;,&#34;coordinates&#34;:[107.003500,20.801333]}" id="NCID0ERQBI" xlink:type="simple">20°48.08'N, 107°00.21'E</named-content></named-content>, ca. 120 m), 23.I.2008, same collector.</p></tp:treatment-sec><tp:treatment-sec sec-type="etymology" id="SECID0EWQBI"><title>Etymology.</title><p>The specific name comes from the Chinese pinyin <italic>san cha</italic> (trident) and refers to the trifurcate <abbrev xmlns:xlink="http://www.w3.org/1999/xlink" xlink:title="retrolateral tibial apophysis" id="ABBRID0E5QBI" xlink:type="simple">RTA</abbrev>; noun.</p></tp:treatment-sec><tp:treatment-sec sec-type="diagnosis" id="SECID0ECRBI"><title>Diagnosis.</title><p>The male of <italic><tp:taxon-name><tp:taxon-name-part taxon-name-part-type="genus" reg="Synagelides">Synagelides</tp:taxon-name-part><tp:taxon-name-part taxon-name-part-type="species" reg="sancha">sancha</tp:taxon-name-part></tp:taxon-name></italic> sp. nov. can be easily distinguished from other congeners by the trifurcate <abbrev xmlns:xlink="http://www.w3.org/1999/xlink" xlink:title="retrolateral tibial apophysis" id="ABBRID0ETRBI" xlink:type="simple">RTA</abbrev> (Fig. <xref ref-type="fig" rid="F20">20B, C</xref>), whereas it is bifurcated or lacking branches in other species (<xref ref-type="bibr" rid="B16">Metzner 2023</xref>). The female of this new species resembles <italic><tp:taxon-name><tp:taxon-name-part taxon-name-part-type="genus" reg="Synagelides">S.</tp:taxon-name-part><tp:taxon-name-part taxon-name-part-type="species" reg="subgambosus">subgambosus</tp:taxon-name-part></tp:taxon-name></italic> Wang, Mi, Irfan &amp; Peng, 2020 in having a similar epigyne, but it can be distinguished by the following: (1) the presence of a posterior epigynal hood (Fig. <xref ref-type="fig" rid="F21">21A, B</xref>), which is lacking and instead replaced by an epigynal fold in the same position in <italic><tp:taxon-name><tp:taxon-name-part taxon-name-part-type="genus" reg="Synagelides">S.</tp:taxon-name-part><tp:taxon-name-part taxon-name-part-type="species" reg="subgambosus">subgambosus</tp:taxon-name-part></tp:taxon-name></italic> (<xref ref-type="bibr" rid="B23">Wang et al. 2020</xref>: fig. 12A); (2) the visible parts of the accessory glands are shorter than 1/8 of the spermathecal width (Fig. <xref ref-type="fig" rid="F21">21C, D</xref>), whereas they are ~ 2/3 of the spermathecal width in <italic><tp:taxon-name><tp:taxon-name-part taxon-name-part-type="genus" reg="Synagelides">S.</tp:taxon-name-part><tp:taxon-name-part taxon-name-part-type="species" reg="subgambosus">subgambosus</tp:taxon-name-part></tp:taxon-name></italic> (<xref ref-type="bibr" rid="B23">Wang et al. 2020</xref>: fig. 12C).</p><fig id="F20" position="float" orientation="portrait"><object-id xmlns:xlink="http://www.w3.org/1999/xlink" content-type="doi" xlink:type="simple">10.3897/zookeys.1148.98271.figure20</object-id><object-id xmlns:xlink="http://www.w3.org/1999/xlink" content-type="arpha" xlink:type="simple">1E69A231-5567-5A0D-9707-B732B55F03BF</object-id><label>Figure 20.</label><caption><p>Male palp of <italic><tp:taxon-name><tp:taxon-name-part taxon-name-part-type="genus" reg="Synagelides">Synagelides</tp:taxon-name-part><tp:taxon-name-part taxon-name-part-type="species" reg="sancha">sancha</tp:taxon-name-part></tp:taxon-name></italic> sp. nov., holotype and paratype <bold>A</bold> holotype, prolateral <bold>B</bold> ditto, retrolateral <bold>C</bold> ditto, ventral <bold>D</bold> ditto, dorsal <bold>E</bold> paratype embolus and median apophysis, retrolateral. Scale bars: 0.1 mm. Abbreviations: <abbrev xmlns:xlink="http://www.w3.org/1999/xlink" xlink:title="dorsal cymbial apophysis" id="ABBRID0ENUBI" xlink:type="simple">DCA</abbrev> – dorsal cymbial apophysis; E – embolus; <abbrev xmlns:xlink="http://www.w3.org/1999/xlink" xlink:title="median apophysis" id="ABBRID0ERUBI" xlink:type="simple">MA</abbrev> – median apophysis; <abbrev xmlns:xlink="http://www.w3.org/1999/xlink" xlink:title="prolateral cymbial apophysis" id="ABBRID0EVUBI" xlink:type="simple">PCA</abbrev> – prolateral cymbial apophysis; <abbrev xmlns:xlink="http://www.w3.org/1999/xlink" xlink:title="prolateral tibial apophysis" id="ABBRID0EZUBI" xlink:type="simple">PTA</abbrev> – prolateral tibial apophysis; <abbrev xmlns:xlink="http://www.w3.org/1999/xlink" xlink:title="retrolateral cymbial apophysis" id="ABBRID0E4UBI" xlink:type="simple">RCA</abbrev> – retrolateral cymbial apophysis; <abbrev xmlns:xlink="http://www.w3.org/1999/xlink" xlink:title="retrolateral tibial apophysis" id="ABBRID0EBVBI" xlink:type="simple">RTA</abbrev> – retrolateral tibial apophysis; <abbrev xmlns:xlink="http://www.w3.org/1999/xlink" xlink:title="sperm duct" id="ABBRID0EFVBI" xlink:type="simple">SD</abbrev> – sperm duct; <abbrev xmlns:xlink="http://www.w3.org/1999/xlink" xlink:title="ventral tibial apophysis" id="ABBRID0EJVBI" xlink:type="simple">VTA</abbrev> – ventral tibial apophysis.</p></caption><graphic xmlns:xlink="http://www.w3.org/1999/xlink" xlink:href="zookeys-1148-119_article-98271__-g020.jpg" position="float" orientation="portrait" xlink:type="simple" id="oo_811050.jpg"><uri content-type="original_file" xlink:type="simple">https://binary.pensoft.net/fig/811050</uri></graphic></fig><fig id="F21" position="float" orientation="portrait"><object-id xmlns:xlink="http://www.w3.org/1999/xlink" content-type="doi" xlink:type="simple">10.3897/zookeys.1148.98271.figure21</object-id><object-id xmlns:xlink="http://www.w3.org/1999/xlink" content-type="arpha" xlink:type="simple">0A35BF0E-0522-51C8-AE45-392F5633A6B9</object-id><label>Figure 21.</label><caption><p><italic><tp:taxon-name><tp:taxon-name-part taxon-name-part-type="genus" reg="Synagelides">Synagelides</tp:taxon-name-part><tp:taxon-name-part taxon-name-part-type="species" reg="sancha">sancha</tp:taxon-name-part></tp:taxon-name></italic> sp. nov., male holotype and female paratype <bold>A, B</bold> epigyne, ventral <bold>C, D</bold> vulva, dorsal <bold>E</bold> holotype habitus, dorsal <bold>F</bold> ditto, ventral <bold>G</bold> female paratype habitus, dorsal <bold>H</bold> holotype carapace, frontal <bold>I</bold> holotype leg I, prolateral. Scale bars: 0.1 mm (<bold>A–D</bold>); 0.5 mm (<bold>E–I</bold>). Abbreviations: <abbrev xmlns:xlink="http://www.w3.org/1999/xlink" xlink:title="accessory gland" id="ABBRID0EXWBI" xlink:type="simple">AG</abbrev> – accessory gland; <abbrev xmlns:xlink="http://www.w3.org/1999/xlink" xlink:title="atrial ridge" id="ABBRID0E2WBI" xlink:type="simple">AR</abbrev> – atrial ridge; <abbrev xmlns:xlink="http://www.w3.org/1999/xlink" xlink:title="copulatory opening" id="ABBRID0E6WBI" xlink:type="simple">CO</abbrev> – copulatory opening; <abbrev xmlns:xlink="http://www.w3.org/1999/xlink" xlink:title="fertilization duct" id="ABBRID0EDXBI" xlink:type="simple">FD</abbrev> – fertilization duct; <abbrev xmlns:xlink="http://www.w3.org/1999/xlink" xlink:title="median septum" id="ABBRID0EHXBI" xlink:type="simple">MS</abbrev> – median septum; H – epigynal hood; S – spermatheca.</p></caption><graphic xmlns:xlink="http://www.w3.org/1999/xlink" xlink:href="zookeys-1148-119_article-98271__-g021.jpg" position="float" orientation="portrait" xlink:type="simple" id="oo_811051.jpg"><uri content-type="original_file" xlink:type="simple">https://binary.pensoft.net/fig/811051</uri></graphic></fig></tp:treatment-sec><tp:treatment-sec sec-type="description" id="SECID0EQXBI"><title>Description.</title><p><bold>Male</bold> (Figs <xref ref-type="fig" rid="F20">20</xref>, <xref ref-type="fig" rid="F21">21E, F, H, I</xref>). Total length 3.35. Carapace 1.63 long, 1.20 wide. Abdomen 1.71 long, 0.96 wide. Clypeus 0.03 high. Eye sizes and inter-distances: <abbrev xmlns:xlink="http://www.w3.org/1999/xlink" xlink:title="anterior median eye" id="ABBRID0EAYBI" xlink:type="simple">AME</abbrev> 0.44, <abbrev xmlns:xlink="http://www.w3.org/1999/xlink" xlink:title="anterior lateral eye" id="ABBRID0EEYBI" xlink:type="simple">ALE</abbrev> 0.25, <abbrev xmlns:xlink="http://www.w3.org/1999/xlink" xlink:title="posterior lateral eye" id="ABBRID0EIYBI" xlink:type="simple">PLE</abbrev> 0.20, <abbrev xmlns:xlink="http://www.w3.org/1999/xlink" xlink:title="anterior eye row width" id="ABBRID0EMYBI" xlink:type="simple">AERW</abbrev> 1.20, <abbrev xmlns:xlink="http://www.w3.org/1999/xlink" xlink:title="posterior eye row width" id="ABBRID0EQYBI" xlink:type="simple">PERW</abbrev> 1.19, <abbrev xmlns:xlink="http://www.w3.org/1999/xlink" xlink:title="eye field length" id="ABBRID0EUYBI" xlink:type="simple">EFL</abbrev> 0.96. Legs: I 4.43 (1.38, 1.33, 1.01, 0.43, 0.28), II 2.79 (0.83, 0.43, 0.65, 0.58, 0.30), III 2.84 (0.83, 0.40, 0.63, 0.68, 0.30), IV 3.68 (1.05, 0.50, 0.95, 0.88, 0.30). Carapace stippled, red-yellow to dark, with pair of longitudinal, mediolateral, dark stripes on anterior half of eye field, covered with white and brown setae; fovea oval, dark red. Chelicerae yellow, with two promarginal teeth and one retromarginal tooth. Endites almost square, bearing dense setae on pale margins. Labium pale. Sternum almost shield-shaped. Legs yellow except femora I red-brown, with seven (2-2-2-1) and two ventral spines on tibiae and metatarsi I, respectively. Abdomen elongated, dorsum yellow to brown, with pair of pale yellow spots anteriorly, and large, irregular transverse patch medially; venter pale, with longitudinal dotted lines. Palp (Fig. <xref ref-type="fig" rid="F20">20A–E</xref>): femur longer than wide, with triangular disto-prolateral apophysis; patella enlarged, ~ 1.4× longer than wide in retrolateral view; tibia short, with sub-triangular prolateral apophysis, disciform ventral apophysis, trifurcated retrolateral apophysis; cymbium longer than wide, with flat, baso-prolateral apophysis, irregularly-shaped dorsal apophysis, and short, blunt retrolateral apophysis; bulb swollen, with sperm duct extending along margin; embolus originates from antero-prolateral side of bulb, curved into a circle, acutely narrowed distally; <abbrev xmlns:xlink="http://www.w3.org/1999/xlink" xlink:title="median apophysis" id="ABBRID0E3YBI" xlink:type="simple">MA</abbrev> elongated, retrolateral to embolus, bearing small tubercles distally.</p><p><bold>Female</bold> (Fig. <xref ref-type="fig" rid="F21">21A–D, G</xref>). Total length 3.71. Carapace 1.57 long, 1.17 wide. Abdomen 2.07 long, 1.02 wide. Clypeus 0.03 high. Eye sizes and inter-distances: <abbrev xmlns:xlink="http://www.w3.org/1999/xlink" xlink:title="anterior median eye" id="ABBRID0EIZBI" xlink:type="simple">AME</abbrev> 0.45, <abbrev xmlns:xlink="http://www.w3.org/1999/xlink" xlink:title="anterior lateral eye" id="ABBRID0EMZBI" xlink:type="simple">ALE</abbrev> 0.25, <abbrev xmlns:xlink="http://www.w3.org/1999/xlink" xlink:title="posterior lateral eye" id="ABBRID0EQZBI" xlink:type="simple">PLE</abbrev> 0.21, <abbrev xmlns:xlink="http://www.w3.org/1999/xlink" xlink:title="anterior eye row width" id="ABBRID0EUZBI" xlink:type="simple">AERW</abbrev> 1.21, <abbrev xmlns:xlink="http://www.w3.org/1999/xlink" xlink:title="posterior eye row width" id="ABBRID0EYZBI" xlink:type="simple">PERW</abbrev> 1.20, <abbrev xmlns:xlink="http://www.w3.org/1999/xlink" xlink:title="eye field length" id="ABBRID0E3ZBI" xlink:type="simple">EFL</abbrev> 0.97. Legs: I 3.44 (1.05, 1.01, 0.75, 0.38, 0.25), II 2.54 (0.75, 0.40, 0.58, 0.53, 0.28), III 2.59 (0.70, 0.38, 0.58, 0.65, 0.28), IV 3.49 (0.93, 0.45, 0.93, 0.88, 0.30). Carapace similar to that of male except paler. Abdomen gray-brown, with pairs of antero-marginal and mediolateral white spots of setae, and irregularly-shaped, median pale patch. Epigyne (Fig. <xref ref-type="fig" rid="F21">21A–D</xref>): wider than long, with broad, boat-shaped hood opening posteriorly; atria oval, occupying 2/3 of epigynal surface, separated by tapered median septum, with pair of arc-shaped lateral ridges; copulatory openings small, near the base of median septum, copulatory ducts very short, mostly hidden by spermathecae, with terminal accessory glands; spermathecae L-shaped, touching; fertilization ducts originate from anterior portions of the longitudinal parts of spermathecae, extending anterolaterally.</p></tp:treatment-sec><tp:treatment-sec sec-type="distribution" id="SECID0EE1BI"><title>Distribution.</title><p>Known only from the type locality in Vinh Phuc and Hai Phong Provinces, Vietnam.</p></tp:treatment-sec><ref-list><ref id="B16"><mixed-citation xmlns:xlink="http://www.w3.org/1999/xlink" xlink:type="simple"><person-group><name name-style="western"><surname>Metzner</surname><given-names>H</given-names></name></person-group> (<year>2023</year>) Jumping spiders (<tp:taxon-name><tp:taxon-name-part taxon-name-part-type="class">Arachnida</tp:taxon-name-part></tp:taxon-name>: <tp:taxon-name><tp:taxon-name-part taxon-name-part-type="order">Araneae</tp:taxon-name-part></tp:taxon-name>: <tp:taxon-name><tp:taxon-name-part taxon-name-part-type="family">Salticidae</tp:taxon-name-part></tp:taxon-name>) of the world. <ext-link xlink:href="https://www.jumping-spiders.com" ext-link-type="uri" xlink:type="simple">https://www.jumping-spiders.com</ext-link> [Accessed 23 January 2023]</mixed-citation></ref><ref id="B23"><mixed-citation xmlns:xlink="http://www.w3.org/1999/xlink" xlink:type="simple"><person-group><name name-style="western"><surname>Wang</surname><given-names>C</given-names></name><name name-style="western"><surname>Mi</surname><given-names>XQ</given-names></name><name name-style="western"><surname>Irfan</surname><given-names>M</given-names></name><name name-style="western"><surname>Peng</surname><given-names>XJ</given-names></name></person-group> (<year>2020</year>) <article-title>On eight species of the spider genus <italic><tp:taxon-name><tp:taxon-name-part taxon-name-part-type="genus">Synagelides</tp:taxon-name-part></tp:taxon-name></italic> Strand, 1906 from China (<tp:taxon-name><tp:taxon-name-part taxon-name-part-type="order">Araneae</tp:taxon-name-part></tp:taxon-name>: <tp:taxon-name><tp:taxon-name-part taxon-name-part-type="family">Salticidae</tp:taxon-name-part></tp:taxon-name>).</article-title><source>European Journal of Taxonomy</source><volume>724</volume>(<issue>1</issue>): <fpage>1</fpage>–<lpage>33</lpage>. <ext-link xlink:href="10.5852/ejt.2020.724.1153" ext-link-type="doi" xlink:type="simple">https://doi.org/10.5852/ejt.2020.724.1153</ext-link></mixed-citation></ref></ref-list></tp:taxon-treatment>
