# Supplementary material for: ﻿Thirteen species of jumping spiders from northern Vietnam (Araneae, Salticidae)
Source: Zookeys. 2023 Feb 16;1148:119–65. doi: 10.3897/zookeys.1148.98271 (PMC10194416; doi:10.3897/zookeys.1148.98271)
Supplement: XML Treatment for Yaginumaella [file zookeys.1148.98271-treatment16.xml]

<!DOCTYPE tp:taxon-treatment
  PUBLIC "-//TaxonX//DTD Taxonomic Treatment Publishing DTD v0 20100105//EN" "tax-treatment-NSO.dtd">
<tp:taxon-treatment xmlns:tp="http://www.plazi.org/taxpub"><tp:treatment-meta><kwd-group><label>Taxon classification</label><kwd>
              <named-content content-type="kingdom">Animalia</named-content>
            </kwd><kwd>
              <named-content content-type="order">Araneae</named-content>
            </kwd><kwd>
              <named-content content-type="family">Salticidae</named-content>
            </kwd></kwd-group><mixed-citation publication-type="journal"><person-group><name><surname>Wang</surname><given-names>Cheng</given-names></name><name><surname>Li</surname><given-names>Shuqiang</given-names></name><name><surname>Pham</surname><given-names>Dinh-Sac</given-names></name></person-group><article-title>﻿Thirteen species of jumping spiders from northern Vietnam (<tp:taxon-name><tp:taxon-name-part taxon-name-part-type="order">Araneae</tp:taxon-name-part></tp:taxon-name>, <tp:taxon-name><tp:taxon-name-part taxon-name-part-type="family">Salticidae</tp:taxon-name-part></tp:taxon-name>)</article-title><source>Zookeys</source><day>16</day><month>02</month><year>2023</year><volume>1148</volume><fpage>119</fpage><lpage>165</lpage><pub-id pub-id-type="doi">10.3897/zookeys.1148.98271</pub-id></mixed-citation></tp:treatment-meta><tp:nomenclature><label>﻿Genus</label><tp:taxon-name>
            <object-id xmlns:xlink="http://www.w3.org/1999/xlink" content-type="arpha" xlink:type="simple">D6387533-D568-5464-A76D-510D019F6D0A</object-id>
            <tp:taxon-name-part taxon-name-part-type="genus" reg="Yaginumaella">Yaginumaella</tp:taxon-name-part>
          </tp:taxon-name><tp:taxon-authority>Prószyński, 1979</tp:taxon-authority></tp:nomenclature><tp:treatment-sec sec-type="type species" id="SECID0EJ2BI"><title>Type species.</title><p><italic><tp:taxon-name><tp:taxon-name-part taxon-name-part-type="genus" reg="Pellenes">Pellenes</tp:taxon-name-part><tp:taxon-name-part taxon-name-part-type="species" reg="ususudi">ususudi</tp:taxon-name-part></tp:taxon-name></italic> Yaginuma, 1972 from Japan.</p></tp:treatment-sec><tp:treatment-sec sec-type="comments" id="SECID0E12BI"><title>Comments.</title><p><italic><tp:taxon-name><tp:taxon-name-part taxon-name-part-type="genus" reg="Yaginumaella">Yaginumaella</tp:taxon-name-part></tp:taxon-name></italic>, contains 13 species mainly restricted to East Asia (<xref ref-type="bibr" rid="B24">WSC 2023</xref>). It was represented by nearly 50 species before <xref ref-type="bibr" rid="B17">Patoleta et al. (2020)</xref> transferred 37 of them into <italic><tp:taxon-name><tp:taxon-name-part taxon-name-part-type="genus" reg="Ptocasius">Ptocasius</tp:taxon-name-part></tp:taxon-name></italic>. However, the decision to transfer the species requires further confirmation because it is only based on the similarity of copulatory organs and ignores habitus differences. Additionally, there are no molecular data to provide another line of evidence for this hypothesis. To date, there are no <italic><tp:taxon-name><tp:taxon-name-part taxon-name-part-type="genus" reg="Yaginumaella">Yaginumaella</tp:taxon-name-part></tp:taxon-name></italic> species recorded from Vietnam. Our experience indicates that there are quite a few species that are yet to be discovered from the unexplored, high-altitude mountains of South China, and the true diversity of the genus will greatly increase.</p></tp:treatment-sec><ref-list><ref id="B24"><mixed-citation xmlns:xlink="http://www.w3.org/1999/xlink" xlink:type="simple">WSC (<year>2023</year>) World Spider Catalog. Version 24. Natural History Museum Bern. <ext-link xlink:href="10.24436/2" ext-link-type="doi" xlink:type="simple">https://doi.org/10.24436/2</ext-link> [Accessed on 23 January 2023]</mixed-citation></ref><ref id="B17"><mixed-citation xmlns:xlink="http://www.w3.org/1999/xlink" xlink:type="simple"><person-group><name name-style="western"><surname>Patoleta</surname><given-names>BM</given-names></name><name name-style="western"><surname>Gardzińska</surname><given-names>J</given-names></name><name name-style="western"><surname>Żabka</surname><given-names>M</given-names></name></person-group> (<year>2020</year>) <tp:taxon-name><tp:taxon-name-part taxon-name-part-type="family">Salticidae</tp:taxon-name-part></tp:taxon-name> (<tp:taxon-name><tp:taxon-name-part taxon-name-part-type="class">Arachnida</tp:taxon-name-part></tp:taxon-name>, <tp:taxon-name><tp:taxon-name-part taxon-name-part-type="order">Araneae</tp:taxon-name-part></tp:taxon-name>) of Thailand: New species and records of <italic><tp:taxon-name><tp:taxon-name-part taxon-name-part-type="genus">Epeus</tp:taxon-name-part></tp:taxon-name></italic> Peckham &amp; Peckham, 1886 and <italic><tp:taxon-name><tp:taxon-name-part taxon-name-part-type="genus">Ptocasius</tp:taxon-name-part></tp:taxon-name></italic> Simon, 1885. PeerJ 8(e9352): 1–23. <ext-link xlink:href="10.7717/peerj.9352" ext-link-type="doi" xlink:type="simple">https://doi.org/10.7717/peerj.9352</ext-link></mixed-citation></ref></ref-list></tp:taxon-treatment>
