# Supplementary material for: ﻿Thirteen species of jumping spiders from northern Vietnam (Araneae, Salticidae)
Source: Zookeys. 2023 Feb 16;1148:119–65. doi: 10.3897/zookeys.1148.98271 (PMC10194416; doi:10.3897/zookeys.1148.98271)
Supplement: XML Treatment for Yaginumaella hagiang [file zookeys.1148.98271-treatment17.xml]

<!DOCTYPE tp:taxon-treatment
  PUBLIC "-//TaxonX//DTD Taxonomic Treatment Publishing DTD v0 20100105//EN" "tax-treatment-NSO.dtd">
<tp:taxon-treatment xmlns:tp="http://www.plazi.org/taxpub"><tp:treatment-meta><kwd-group><label>Taxon classification</label><kwd>
              <named-content content-type="kingdom">Animalia</named-content>
            </kwd><kwd>
              <named-content content-type="order">Araneae</named-content>
            </kwd><kwd>
              <named-content content-type="family">Salticidae</named-content>
            </kwd></kwd-group><mixed-citation publication-type="journal"><person-group><name><surname>Wang</surname><given-names>Cheng</given-names></name><name><surname>Li</surname><given-names>Shuqiang</given-names></name><name><surname>Pham</surname><given-names>Dinh-Sac</given-names></name></person-group><article-title>﻿Thirteen species of jumping spiders from northern Vietnam (<tp:taxon-name><tp:taxon-name-part taxon-name-part-type="order">Araneae</tp:taxon-name-part></tp:taxon-name>, <tp:taxon-name><tp:taxon-name-part taxon-name-part-type="family">Salticidae</tp:taxon-name-part></tp:taxon-name>)</article-title><source>Zookeys</source><day>16</day><month>02</month><year>2023</year><volume>1148</volume><fpage>119</fpage><lpage>165</lpage><pub-id pub-id-type="doi">10.3897/zookeys.1148.98271</pub-id></mixed-citation></tp:treatment-meta><tp:nomenclature><label>﻿</label><tp:taxon-name>
            <object-id xmlns:xlink="http://www.w3.org/1999/xlink" content-type="arpha" xlink:type="simple">F6EBCFD6-C1A3-5106-89F5-7CE22CBAB405</object-id>
            <tp:taxon-name-part taxon-name-part-type="genus" reg="Yaginumaella">Yaginumaella</tp:taxon-name-part>
            <tp:taxon-name-part taxon-name-part-type="species" reg="hagiang">hagiang</tp:taxon-name-part>
            <object-id xmlns:xlink="http://www.w3.org/1999/xlink" content-type="zoobank" xlink:type="simple">https://zoobank.org/2F56F12D-D056-4DBC-8934-099F6FA877C6</object-id>
          </tp:taxon-name><tp:taxon-status xmlns:xlink="http://www.w3.org/1999/xlink" xlink:type="simple">sp. nov.</tp:taxon-status><xref ref-type="fig" rid="F22">Figs 22</xref><xref ref-type="fig" rid="F23">, 23</xref></tp:nomenclature><tp:treatment-sec sec-type="type material" id="SECID0EO5BI"><title>Type material.</title><p><bold><italic>Holotype</italic></bold> ♂ (<named-content xmlns:xlink="http://www.w3.org/1999/xlink" content-type="dwc:institutional_code" xlink:title="Institute of Zoology, Chinese Academy of Sciences" xlink:href="http://grbio.org/institution/institute-zoology-chinese-academy-sciences" xlink:type="simple">IZCAS</named-content>-Ar44294), Vietnam: Ha Giang Province: Ha Giang National Forest, 14.VII.2002, D.S. Pham leg. <bold><italic>Paratype</italic></bold> 1♂ (<named-content xmlns:xlink="http://www.w3.org/1999/xlink" content-type="dwc:institutional_code" xlink:title="Institute of Zoology, Chinese Academy of Sciences" xlink:href="http://grbio.org/institution/institute-zoology-chinese-academy-sciences" xlink:type="simple">IZCAS</named-content>-Ar44295), same data as holotype.</p></tp:treatment-sec><tp:treatment-sec sec-type="etymology" id="SECID0EG6BI"><title>Etymology.</title><p>The species is named after the type locality; noun in apposition.</p></tp:treatment-sec><tp:treatment-sec sec-type="diagnosis" id="SECID0EL6BI"><title>Diagnosis.</title><p><italic><tp:taxon-name><tp:taxon-name-part taxon-name-part-type="genus" reg="Yaginumaella">Yaginumaella</tp:taxon-name-part><tp:taxon-name-part taxon-name-part-type="species" reg="hagiang">hagiang</tp:taxon-name-part></tp:taxon-name></italic> sp. nov. closely resembles <italic><tp:taxon-name><tp:taxon-name-part taxon-name-part-type="genus" reg="Yaginumaella">Y.</tp:taxon-name-part><tp:taxon-name-part taxon-name-part-type="species" reg="orthomargina">orthomargina</tp:taxon-name-part></tp:taxon-name></italic> Shao, Li &amp; Yang, 2014 in having a very similar palpal structure, but it can be distinguished by the following: (1) the tip of embolic division is directed prolaterally (Fig. <xref ref-type="fig" rid="F22">22C</xref>), whereas it is directed anteriorly in <italic><tp:taxon-name><tp:taxon-name-part taxon-name-part-type="genus" reg="Yaginumaella">Y.</tp:taxon-name-part><tp:taxon-name-part taxon-name-part-type="species" reg="orthomargina">orthomargina</tp:taxon-name-part></tp:taxon-name></italic> (<xref ref-type="bibr" rid="B21">Shao et al. 2014</xref>: fig. 10); (2) the <abbrev xmlns:xlink="http://www.w3.org/1999/xlink" xlink:title="retrolateral tibial apophysis" id="ABBRID0E1ACI" xlink:type="simple">RTA</abbrev> is slightly curved towards the dorsal side distally in retrolateral view (Fig. <xref ref-type="fig" rid="F22">22B</xref>), whereas it is straight in <italic><tp:taxon-name><tp:taxon-name-part taxon-name-part-type="genus" reg="Yaginumaella">Y.</tp:taxon-name-part><tp:taxon-name-part taxon-name-part-type="species" reg="orthomargina">orthomargina</tp:taxon-name-part></tp:taxon-name></italic> (<xref ref-type="bibr" rid="B21">Shao et al. 2014</xref>: fig. 11).</p></tp:treatment-sec><tp:treatment-sec sec-type="description" id="SECID0ERBCI"><title>Description.</title><p><bold>Male</bold> (Figs <xref ref-type="fig" rid="F22">22</xref>, <xref ref-type="fig" rid="F23">23</xref>). Total length 4.43. Carapace 2.24 long, 1.59 wide. Abdomen 2.27 long, 1.53 wide. Clypeus 0.10 high. Eye sizes and inter-distances: <abbrev xmlns:xlink="http://www.w3.org/1999/xlink" xlink:title="anterior median eye" id="ABBRID0EBCCI" xlink:type="simple">AME</abbrev> 0.43, <abbrev xmlns:xlink="http://www.w3.org/1999/xlink" xlink:title="anterior lateral eye" id="ABBRID0EFCCI" xlink:type="simple">ALE</abbrev> 0.27, <abbrev xmlns:xlink="http://www.w3.org/1999/xlink" xlink:title="posterior lateral eye" id="ABBRID0EJCCI" xlink:type="simple">PLE</abbrev> 0.25, <abbrev xmlns:xlink="http://www.w3.org/1999/xlink" xlink:title="anterior eye row width" id="ABBRID0ENCCI" xlink:type="simple">AERW</abbrev> 1.39, <abbrev xmlns:xlink="http://www.w3.org/1999/xlink" xlink:title="posterior eye row width" id="ABBRID0ERCCI" xlink:type="simple">PERW</abbrev> 1.39, <abbrev xmlns:xlink="http://www.w3.org/1999/xlink" xlink:title="eye field length" id="ABBRID0EVCCI" xlink:type="simple">EFL</abbrev> 0.94. Legs: I 4.41 (1.33, 0.70, 1.03, 0.75, 0.60), II 3.72 (1.05, 0.68, 0.83, 0.63, 0.53), III 4.37 (1.30, 0.63, 0.90, 1.01, 0.53), IV 4.50 (1.30, 0.63, 1.01, 1.01, 0.55). Carapace red-brown, setose, with indistinct patches medially on eye field; fovea dark, longitudinal, linear. Chelicerae red-brown, with two promarginal teeth and one retromarginal tooth. Endites colored as chelicerae, broadened distally. Labium tapered, darker than endites. Sternum yellow to red-brown, covered with brown setae. Legs yellow to red-brown, spinous. Abdomen elongate-oval, dorsum pale to yellow, covered with large scutum extending from anterior margin to posterior 3/4, and ~ 1/2 the abdominal width; venter pale, dotted. Palp: (Fig. <xref ref-type="fig" rid="F22">22A–D</xref>): tibia slightly longer than wide in retrolateral view, with broad retrolateral apophysis ~ 2/3 of its length, slightly curved distally, with pointed tip; cymbium setose; bulb swollen, with sperm duct extending along margin; embolus originates from 9 o’clock position on bulb, slightly curved medially, with strongly sclerotized, hook-shaped division.</p><fig id="F22" position="float" orientation="portrait"><object-id xmlns:xlink="http://www.w3.org/1999/xlink" content-type="doi" xlink:type="simple">10.3897/zookeys.1148.98271.figure22</object-id><object-id xmlns:xlink="http://www.w3.org/1999/xlink" content-type="arpha" xlink:type="simple">998DEE60-E5A1-5186-B0AC-7371217CCD6B</object-id><label>Figure 22.</label><caption><p>Male palp of <italic><tp:taxon-name><tp:taxon-name-part taxon-name-part-type="genus" reg="Yaginumaella">Yaginumaella</tp:taxon-name-part><tp:taxon-name-part taxon-name-part-type="species" reg="hagiang">hagiang</tp:taxon-name-part></tp:taxon-name></italic> sp. nov., holotype <bold>A</bold> prolateral <bold>B</bold> retrolateral <bold>C</bold> ventral <bold>D</bold> dorsal. Scale bars: 0.1 mm. Abbreviations: E – embolus; <abbrev xmlns:xlink="http://www.w3.org/1999/xlink" xlink:title="embolic division" id="ABBRID0EYDCI" xlink:type="simple">ED</abbrev> – embolic division; <abbrev xmlns:xlink="http://www.w3.org/1999/xlink" xlink:title="retrolateral tibial apophysis" id="ABBRID0E3DCI" xlink:type="simple">RTA</abbrev> – retrolateral tibial apophysis; <abbrev xmlns:xlink="http://www.w3.org/1999/xlink" xlink:title="sperm duct" id="ABBRID0EAECI" xlink:type="simple">SD</abbrev> – sperm duct.</p></caption><graphic xmlns:xlink="http://www.w3.org/1999/xlink" xlink:href="zookeys-1148-119_article-98271__-g022.jpg" position="float" orientation="portrait" xlink:type="simple" id="oo_811052.jpg"><uri content-type="original_file" xlink:type="simple">https://binary.pensoft.net/fig/811052</uri></graphic></fig><fig id="F23" position="float" orientation="portrait"><object-id xmlns:xlink="http://www.w3.org/1999/xlink" content-type="doi" xlink:type="simple">10.3897/zookeys.1148.98271.figure23</object-id><object-id xmlns:xlink="http://www.w3.org/1999/xlink" content-type="arpha" xlink:type="simple">70724645-C5C9-538C-9BCA-A0A345636E53</object-id><label>Figure 23.</label><caption><p><italic><tp:taxon-name><tp:taxon-name-part taxon-name-part-type="genus" reg="Yaginumaella">Yaginumaella</tp:taxon-name-part><tp:taxon-name-part taxon-name-part-type="species" reg="hagiang">hagiang</tp:taxon-name-part></tp:taxon-name></italic> sp. nov., holotype <bold>A</bold> habitus, dorsal <bold>B</bold> ditto, ventral <bold>C</bold> carapace, frontal <bold>D</bold> chelicera, posterior. Scale bars: 0.1 mm (<bold>D</bold>); 0.5 mm (<bold>A–C</bold>).</p></caption><graphic xmlns:xlink="http://www.w3.org/1999/xlink" xlink:href="zookeys-1148-119_article-98271__-g023.jpg" position="float" orientation="portrait" xlink:type="simple" id="oo_811053.jpg"><uri content-type="original_file" xlink:type="simple">https://binary.pensoft.net/fig/811053</uri></graphic></fig><p><bold>Female.</bold> Unknown.</p></tp:treatment-sec><tp:treatment-sec sec-type="distribution" id="SECID0ERFCI"><title>Distribution.</title><p>Only known from the type locality in Ha Giang Province, Vietnam.</p></tp:treatment-sec><tp:treatment-sec sec-type="comments" id="SECID0EWFCI"><title>Comments.</title><p>The species is known only from males, but there are no other congeners known only from single females distributed in the nearby area, so, there is a very small possibility that the species belongs to a species that is already described only known from females. Thus, we describe it as new herein.</p></tp:treatment-sec><ref-list><ref id="B21"><mixed-citation xmlns:xlink="http://www.w3.org/1999/xlink" xlink:type="simple"><person-group><name name-style="western"><surname>Shao</surname><given-names>XB</given-names></name><name name-style="western"><surname>Li</surname><given-names>CG</given-names></name><name name-style="western"><surname>Yang</surname><given-names>ZZ</given-names></name></person-group> (<year>2014</year>) <article-title>Two new species of the genus <italic><tp:taxon-name><tp:taxon-name-part taxon-name-part-type="genus">Yaginumaella</tp:taxon-name-part></tp:taxon-name></italic> (<tp:taxon-name><tp:taxon-name-part taxon-name-part-type="order">Araneae</tp:taxon-name-part></tp:taxon-name>: <tp:taxon-name><tp:taxon-name-part taxon-name-part-type="family">Salticidae</tp:taxon-name-part></tp:taxon-name>) from Yunnan, China.</article-title><source>Journal of Chuxiong Normal University</source><volume>29</volume>(<issue>4</issue>): <fpage>21</fpage>–<lpage>24</lpage>.</mixed-citation></ref></ref-list></tp:taxon-treatment>
