# Supplementary material for: ﻿Thirteen species of jumping spiders from northern Vietnam (Araneae, Salticidae)
Source: Zookeys. 2023 Feb 16;1148:119–65. doi: 10.3897/zookeys.1148.98271 (PMC10194416; doi:10.3897/zookeys.1148.98271)
Supplement: XML Treatment for Zabka [file zookeys.1148.98271-treatment18.xml]

<!DOCTYPE tp:taxon-treatment
  PUBLIC "-//TaxonX//DTD Taxonomic Treatment Publishing DTD v0 20100105//EN" "tax-treatment-NSO.dtd">
<tp:taxon-treatment xmlns:tp="http://www.plazi.org/taxpub"><tp:treatment-meta><kwd-group><label>Taxon classification</label><kwd>
              <named-content content-type="kingdom">Animalia</named-content>
            </kwd><kwd>
              <named-content content-type="order">Araneae</named-content>
            </kwd><kwd>
              <named-content content-type="family">Salticidae</named-content>
            </kwd></kwd-group><mixed-citation publication-type="journal"><person-group><name><surname>Wang</surname><given-names>Cheng</given-names></name><name><surname>Li</surname><given-names>Shuqiang</given-names></name><name><surname>Pham</surname><given-names>Dinh-Sac</given-names></name></person-group><article-title>﻿Thirteen species of jumping spiders from northern Vietnam (<tp:taxon-name><tp:taxon-name-part taxon-name-part-type="order">Araneae</tp:taxon-name-part></tp:taxon-name>, <tp:taxon-name><tp:taxon-name-part taxon-name-part-type="family">Salticidae</tp:taxon-name-part></tp:taxon-name>)</article-title><source>Zookeys</source><day>16</day><month>02</month><year>2023</year><volume>1148</volume><fpage>119</fpage><lpage>165</lpage><pub-id pub-id-type="doi">10.3897/zookeys.1148.98271</pub-id></mixed-citation></tp:treatment-meta><tp:nomenclature><label>﻿Genus</label><tp:taxon-name>
            <object-id xmlns:xlink="http://www.w3.org/1999/xlink" content-type="arpha" xlink:type="simple">99A81B8C-2D44-5540-A40C-E3F8E4DF9E31</object-id>
            <tp:taxon-name-part taxon-name-part-type="genus" reg="Zabka">Zabka</tp:taxon-name-part>
            <object-id xmlns:xlink="http://www.w3.org/1999/xlink" content-type="zoobank" xlink:type="simple">https://zoobank.org/59A077F9-1DB3-4009-8477-9DA0CD65CEF2</object-id>
          </tp:taxon-name><tp:taxon-status xmlns:xlink="http://www.w3.org/1999/xlink" xlink:type="simple">gen. nov.</tp:taxon-status></tp:nomenclature><tp:treatment-sec sec-type="type species" id="SECID0E6GCI"><title>Type species.</title><p><italic><tp:taxon-name><tp:taxon-name-part taxon-name-part-type="genus" reg="Euophrys">Euophrys</tp:taxon-name-part><tp:taxon-name-part taxon-name-part-type="species" reg="cooki">cooki</tp:taxon-name-part></tp:taxon-name></italic> Żabka, 1985 from Vietnam.</p></tp:treatment-sec><tp:treatment-sec sec-type="etymology" id="SECID0EQHCI"><title>Etymology.</title><p>The genus is named after Prof. Marek Żabka (Siedlce, Poland), a leading arachnologist in jumping spiders, who contributed significantly to the taxonomy of jumping spiders from Vietnam. The gender is masculine.</p></tp:treatment-sec><tp:treatment-sec sec-type="diagnosis" id="SECID0EVHCI"><title>Diagnosis.</title><p><italic><tp:taxon-name><tp:taxon-name-part taxon-name-part-type="genus" reg="Zabka">Zabka</tp:taxon-name-part></tp:taxon-name></italic> gen. nov. resembles that of <italic><tp:taxon-name><tp:taxon-name-part taxon-name-part-type="genus" reg="Euochin">Euochin</tp:taxon-name-part></tp:taxon-name></italic> Prószyński, 2018 in having the indistinguishable male palp, and the big, round, paired atria, but it can be distinguished by the following: (1) the male chelicerae have one retromarginal fissidental tooth with one cusp, or a single tooth, whereas have one fissidental tooth with multiple cusps in the generotype and its congeners of <italic><tp:taxon-name><tp:taxon-name-part taxon-name-part-type="genus" reg="Euochin">Euochin</tp:taxon-name-part></tp:taxon-name></italic> (see the description of <xref ref-type="bibr" rid="B27">Zha et al. 2014</xref>); (2) the bulb has small, antero-marginal lobe, whereas absent in <italic><tp:taxon-name><tp:taxon-name-part taxon-name-part-type="genus" reg="Euochin">Euochin</tp:taxon-name-part></tp:taxon-name></italic> (<xref ref-type="bibr" rid="B27">Zha et al. 2014</xref>: figs 5, 6, 8, 9, 16, 17, 19, 20; <xref ref-type="bibr" rid="B16">Metzner 2023</xref>); (3) the spermathecae are anterior located, whereas posteriorly located in <italic><tp:taxon-name><tp:taxon-name-part taxon-name-part-type="genus" reg="Euochin">Euochin</tp:taxon-name-part></tp:taxon-name></italic> (<xref ref-type="bibr" rid="B27">Zha et al. 2014</xref>: figs 4, 11, 15, 22; <xref ref-type="bibr" rid="B16">Metzner 2023</xref>); (4) the copulatory openings are located medially or posteriorly on atria, whereas anteriorly located, or beneath the anterior portions of atrial ridges in <italic><tp:taxon-name><tp:taxon-name-part taxon-name-part-type="genus" reg="Euochin">Euochin</tp:taxon-name-part></tp:taxon-name></italic> (<xref ref-type="bibr" rid="B27">Zha et al. 2014</xref>: figs 3 10, 14, 21; <xref ref-type="bibr" rid="B16">Metzner 2023</xref>); (5) the copulatory ducts are much longer, &gt; 3× spermathecal diameter, whereas usually less than the spermathecal diameter in <italic><tp:taxon-name><tp:taxon-name-part taxon-name-part-type="genus" reg="Euochin">Euochin</tp:taxon-name-part></tp:taxon-name></italic> (<xref ref-type="bibr" rid="B27">Zha et al. 2014</xref>: figs 4, 11, 15, 22; <xref ref-type="bibr" rid="B16">Metzner 2023</xref>). The genus also somewhat resembles <italic><tp:taxon-name><tp:taxon-name-part taxon-name-part-type="genus" reg="Euophrys">Euophrys</tp:taxon-name-part></tp:taxon-name></italic> C. L. Koch, 1834 in male palpal structure, but it can be easily distinguished by the broad <abbrev xmlns:xlink="http://www.w3.org/1999/xlink" xlink:title="retrolateral tibial apophysis" id="ABBRID0EXKCI" xlink:type="simple">RTA</abbrev> (in retrolateral view), whereas <abbrev xmlns:xlink="http://www.w3.org/1999/xlink" xlink:title="retrolateral tibial apophysis" id="ABBRID0E2KCI" xlink:type="simple">RTA</abbrev> is seta-like in <italic><tp:taxon-name><tp:taxon-name-part taxon-name-part-type="genus" reg="Euophrys">Euophrys</tp:taxon-name-part></tp:taxon-name></italic> (see the description of <xref ref-type="bibr" rid="B20">Prószyński et al. 2018</xref>).</p></tp:treatment-sec><tp:treatment-sec sec-type="description" id="SECID0EKLCI"><title>Description.</title><p>Small-sized spiders. Sexual dimorphism indistinct. Carapace almost square, red-brown to dark brown, setose, with elevated cephalic region and sloped thorax; fovea dark, longitudinal, bar-shaped. Chelicerae with two promarginal teeth and one retromarginal fissidental tooth or single tooth. Endites broadened distally. Labium almost linguiform. Sternum almost oval, with straight anterior margin. Legs yellow to dark brown. Abdomen oval or elongate-oval, dorsum with alternate pale yellow and dark brown transverse bands or with several chevrons posteriorly; venter yellow-brown to dark brown. Palp: tibia short, with ventral bump, and straight retrolateral apophysis almost equal to its length; cymbium longer than wide; bulb elongated, with posteriorly extending posterior lobe and small, antero-marginal lobe; embolus originates from the anterior portion of bulb, forming a disc at base, coiled in almost a circle. Epigyne: with big, round, paired atria; copulatory openings medially or posteriorly located on atria; copulatory ducts long, coils almost C-shaped, with proximal accessory glands or not; spermathecae almost round, spherical, anteriorly located; fertilization ducts originate from the anterior margins of spermathecae, transversely extending.</p></tp:treatment-sec><tp:treatment-sec sec-type="Composition" id="SECID0EPLCI"><title>Composition.</title><p>The genus belongs to the tribe <tp:taxon-name><tp:taxon-name-part taxon-name-part-type="tribe">Euophryini</tp:taxon-name-part></tp:taxon-name>, only including the generotype and <italic><tp:taxon-name><tp:taxon-name-part taxon-name-part-type="genus" reg="Zabka">Z.</tp:taxon-name-part><tp:taxon-name-part taxon-name-part-type="species" reg="xuyei">xuyei</tp:taxon-name-part></tp:taxon-name></italic> (Lin &amp; Li, 2020), comb. nov.</p></tp:treatment-sec><tp:treatment-sec sec-type="distribution" id="SECID0EFMCI"><title>Distribution.</title><p>Vietnam (Nghe An, Ninh Binh), China (Yunnan).</p></tp:treatment-sec><tp:treatment-sec sec-type="comments" id="SECID0EKMCI"><title>Comments.</title><p>According to the morphological features, it can be easily recognized that <italic><tp:taxon-name><tp:taxon-name-part taxon-name-part-type="genus" reg="Euophrys">Euophrys</tp:taxon-name-part><tp:taxon-name-part taxon-name-part-type="species" reg="xuyei">xuyei</tp:taxon-name-part></tp:taxon-name></italic> is not a true <italic><tp:taxon-name><tp:taxon-name-part taxon-name-part-type="genus" reg="Euophrys">Euophrys</tp:taxon-name-part></tp:taxon-name></italic>. Herein it is being transferred into <italic><tp:taxon-name><tp:taxon-name-part taxon-name-part-type="genus" reg="Zabka">Zabka</tp:taxon-name-part></tp:taxon-name></italic> gen. nov. based on the similarity of copulatory organs with the generotype. However, it is also different from the latter in habitus markings, indicating that the generic position of this species may need further confirmation.</p></tp:treatment-sec><ref-list><ref id="B27"><mixed-citation xmlns:xlink="http://www.w3.org/1999/xlink" xlink:type="simple"><person-group><name name-style="western"><surname>Zha</surname><given-names>S</given-names></name><name name-style="western"><surname>Jin</surname><given-names>C</given-names></name><name name-style="western"><surname>Zhang</surname><given-names>F</given-names></name></person-group> (<year>2014</year>) <article-title>The first description of the male <italic><tp:taxon-name><tp:taxon-name-part taxon-name-part-type="genus">Euophrys</tp:taxon-name-part><tp:taxon-name-part taxon-name-part-type="species">atrata</tp:taxon-name-part></tp:taxon-name></italic> and <italic><tp:taxon-name><tp:taxon-name-part taxon-name-part-type="genus">E.</tp:taxon-name-part><tp:taxon-name-part taxon-name-part-type="species">bulbus</tp:taxon-name-part></tp:taxon-name></italic> from southern China (<tp:taxon-name><tp:taxon-name-part taxon-name-part-type="order">Araneae</tp:taxon-name-part></tp:taxon-name>: <tp:taxon-name><tp:taxon-name-part taxon-name-part-type="family">Salticidae</tp:taxon-name-part></tp:taxon-name>).</article-title><source>Zootaxa</source><volume>3779</volume>(<issue>3</issue>): <fpage>368</fpage>–<lpage>374</lpage>. <ext-link xlink:href="10.11646/zootaxa.3779.3.4" ext-link-type="doi" xlink:type="simple">https://doi.org/10.11646/zootaxa.3779.3.4</ext-link></mixed-citation></ref><ref id="B16"><mixed-citation xmlns:xlink="http://www.w3.org/1999/xlink" xlink:type="simple"><person-group><name name-style="western"><surname>Metzner</surname><given-names>H</given-names></name></person-group> (<year>2023</year>) Jumping spiders (<tp:taxon-name><tp:taxon-name-part taxon-name-part-type="class">Arachnida</tp:taxon-name-part></tp:taxon-name>: <tp:taxon-name><tp:taxon-name-part taxon-name-part-type="order">Araneae</tp:taxon-name-part></tp:taxon-name>: <tp:taxon-name><tp:taxon-name-part taxon-name-part-type="family">Salticidae</tp:taxon-name-part></tp:taxon-name>) of the world. <ext-link xlink:href="https://www.jumping-spiders.com" ext-link-type="uri" xlink:type="simple">https://www.jumping-spiders.com</ext-link> [Accessed 23 January 2023]</mixed-citation></ref><ref id="B20"><mixed-citation xmlns:xlink="http://www.w3.org/1999/xlink" xlink:type="simple"><person-group><name name-style="western"><surname>Prószyński</surname><given-names>J</given-names></name><name name-style="western"><surname>Lissner</surname><given-names>J</given-names></name><name name-style="western"><surname>Schäfer</surname><given-names>M</given-names></name></person-group> (<year>2018</year>) <article-title>Taxonomic survey of the genera <italic><tp:taxon-name><tp:taxon-name-part taxon-name-part-type="genus">Euophrys</tp:taxon-name-part></tp:taxon-name></italic>, <italic><tp:taxon-name><tp:taxon-name-part taxon-name-part-type="genus">Pseudeuophrys</tp:taxon-name-part></tp:taxon-name></italic> and <italic><tp:taxon-name><tp:taxon-name-part taxon-name-part-type="genus">Talavera</tp:taxon-name-part></tp:taxon-name></italic>, with description of <italic><tp:taxon-name><tp:taxon-name-part taxon-name-part-type="genus">Euochin</tp:taxon-name-part></tp:taxon-name></italic> gen. n. (<tp:taxon-name><tp:taxon-name-part taxon-name-part-type="order">Araneae</tp:taxon-name-part></tp:taxon-name>: <tp:taxon-name><tp:taxon-name-part taxon-name-part-type="family">Salticidae</tp:taxon-name-part></tp:taxon-name>) and with proposals of a new research protocol.</article-title><source>Ecologica Montenegrina</source><volume>18</volume>: <fpage>26</fpage>–<lpage>74</lpage>. <ext-link xlink:href="10.37828/em.2018.18.4" ext-link-type="doi" xlink:type="simple">https://doi.org/10.37828/em.2018.18.4</ext-link></mixed-citation></ref></ref-list></tp:taxon-treatment>
