# Supplementary material for: ﻿Thirteen species of jumping spiders from northern Vietnam (Araneae, Salticidae)
Source: Zookeys. 2023 Feb 16;1148:119–65. doi: 10.3897/zookeys.1148.98271 (PMC10194416; doi:10.3897/zookeys.1148.98271)
Supplement: XML Treatment for Zabka cooki [file zookeys.1148.98271-treatment19.xml]

<!DOCTYPE tp:taxon-treatment
  PUBLIC "-//TaxonX//DTD Taxonomic Treatment Publishing DTD v0 20100105//EN" "tax-treatment-NSO.dtd">
<tp:taxon-treatment xmlns:tp="http://www.plazi.org/taxpub"><tp:treatment-meta><kwd-group><label>Taxon classification</label><kwd>
              <named-content content-type="kingdom">Animalia</named-content>
            </kwd><kwd>
              <named-content content-type="order">Araneae</named-content>
            </kwd><kwd>
              <named-content content-type="family">Salticidae</named-content>
            </kwd></kwd-group><mixed-citation publication-type="journal"><person-group><name><surname>Wang</surname><given-names>Cheng</given-names></name><name><surname>Li</surname><given-names>Shuqiang</given-names></name><name><surname>Pham</surname><given-names>Dinh-Sac</given-names></name></person-group><article-title>﻿Thirteen species of jumping spiders from northern Vietnam (<tp:taxon-name><tp:taxon-name-part taxon-name-part-type="order">Araneae</tp:taxon-name-part></tp:taxon-name>, <tp:taxon-name><tp:taxon-name-part taxon-name-part-type="family">Salticidae</tp:taxon-name-part></tp:taxon-name>)</article-title><source>Zookeys</source><day>16</day><month>02</month><year>2023</year><volume>1148</volume><fpage>119</fpage><lpage>165</lpage><pub-id pub-id-type="doi">10.3897/zookeys.1148.98271</pub-id></mixed-citation></tp:treatment-meta><tp:nomenclature><label>﻿</label><tp:taxon-name>
            <object-id xmlns:xlink="http://www.w3.org/1999/xlink" content-type="arpha" xlink:type="simple">55800303-C11E-5B7E-8926-8F013249FF79</object-id>
            <tp:taxon-name-part taxon-name-part-type="genus" reg="Zabka">Zabka</tp:taxon-name-part>
            <tp:taxon-name-part taxon-name-part-type="species" reg="cooki">cooki</tp:taxon-name-part>
          </tp:taxon-name><tp:taxon-authority>(Żabka, 1985)</tp:taxon-authority><tp:taxon-status xmlns:xlink="http://www.w3.org/1999/xlink" xlink:type="simple">comb. nov.</tp:taxon-status><xref ref-type="fig" rid="F24">Figs 24</xref><xref ref-type="fig" rid="F25">, 25</xref><tp:nomenclature-citation-list><tp:nomenclature-citation><tp:taxon-name>
                <tp:taxon-name-part taxon-name-part-type="genus" reg="Euophrys">Euophrys</tp:taxon-name-part>
                <tp:taxon-name-part taxon-name-part-type="species" reg="cooki">cooki</tp:taxon-name-part>
              </tp:taxon-name><comment>Żabka, 1985: 219, figs 149, 150; Logunov 2020: 560.</comment></tp:nomenclature-citation><tp:nomenclature-citation><tp:taxon-name>
                <tp:taxon-name-part taxon-name-part-type="genus" reg="Euophrys"/>
              </tp:taxon-name><comment>“<tp:taxon-name><tp:taxon-name-part taxon-name-part-type="genus" reg="Euophrys">Euophrys</tp:taxon-name-part></tp:taxon-name>” <tp:taxon-name><tp:taxon-name-part taxon-name-part-type="genus" reg="Euophrys"/><tp:taxon-name-part taxon-name-part-type="species" reg="cooki">cooki</tp:taxon-name-part></tp:taxon-name>: <xref ref-type="bibr" rid="B20">Prószyński et al. 2018</xref>: 38, fig. 17I. </comment></tp:nomenclature-citation></tp:nomenclature-citation-list></tp:nomenclature><tp:treatment-sec sec-type="material" id="SECID0E1PCI"><title>Material examined.</title><p>1♀ (<named-content xmlns:xlink="http://www.w3.org/1999/xlink" content-type="dwc:institutional_code" xlink:title="Institute of Zoology, Chinese Academy of Sciences" xlink:href="http://grbio.org/institution/institute-zoology-chinese-academy-sciences" xlink:type="simple">IZCAS</named-content>-Ar44296), Vietnam: Ninh Binh Province: Cuc Phuong National Park, Disturbed Forest (<named-content xmlns:xlink="http://www.w3.org/1999/xlink" content-type="dwc:verbatimCoordinates" xlink:type="simple"><named-content content-type="geo-json" specific-use="{&#34;type&#34;:&#34;Point&#34;,&#34;coordinates&#34;:[105.670833,20.284500]}" id="NCID0EIQCI" xlink:type="simple">20°17.07'N, 105°40.25'E</named-content></named-content>, ca. 270 m), 3.IV.2007, D.S. Pham leg.; 1♀ (<named-content xmlns:xlink="http://www.w3.org/1999/xlink" content-type="dwc:institutional_code" xlink:title="Institute of Zoology, Chinese Academy of Sciences" xlink:href="http://grbio.org/institution/institute-zoology-chinese-academy-sciences" xlink:type="simple">IZCAS</named-content>-Ar44297), Cuc Phuong National Park, 1–30.VI.2007, same collector; 1♂6♀ (<named-content xmlns:xlink="http://www.w3.org/1999/xlink" content-type="dwc:institutional_code" xlink:title="Institute of Zoology, Chinese Academy of Sciences" xlink:href="http://grbio.org/institution/institute-zoology-chinese-academy-sciences" xlink:type="simple">IZCAS</named-content>-Ar44298–44304), Cuc Phuong National Park, 1–30.VII.2007, same collector; 5♀ (<named-content xmlns:xlink="http://www.w3.org/1999/xlink" content-type="dwc:institutional_code" xlink:title="Institute of Zoology, Chinese Academy of Sciences" xlink:href="http://grbio.org/institution/institute-zoology-chinese-academy-sciences" xlink:type="simple">IZCAS</named-content>-Ar44305–44309), Cuc Phuong National Park, 1–30.X.2007, same collector; 1♀ (<named-content xmlns:xlink="http://www.w3.org/1999/xlink" content-type="dwc:institutional_code" xlink:title="Institute of Zoology, Chinese Academy of Sciences" xlink:href="http://grbio.org/institution/institute-zoology-chinese-academy-sciences" xlink:type="simple">IZCAS</named-content>-Ar44310), Cuc Phuong National Park (<named-content xmlns:xlink="http://www.w3.org/1999/xlink" content-type="dwc:verbatimCoordinates" xlink:type="simple"><named-content content-type="geo-json" specific-use="{&#34;type&#34;:&#34;Point&#34;,&#34;coordinates&#34;:[105.570167,20.357333]}" id="NCID0EERCI" xlink:type="simple">20°21.44'N, 105°34.21'E</named-content></named-content>, ca. 410 m), 8.X.2007, same collector; 1♀ (<named-content xmlns:xlink="http://www.w3.org/1999/xlink" content-type="dwc:institutional_code" xlink:title="Institute of Zoology, Chinese Academy of Sciences" xlink:href="http://grbio.org/institution/institute-zoology-chinese-academy-sciences" xlink:type="simple">IZCAS</named-content>-Ar44311), Cuc Phuong National Park (<named-content xmlns:xlink="http://www.w3.org/1999/xlink" content-type="dwc:verbatimCoordinates" xlink:type="simple"><named-content content-type="geo-json" specific-use="{&#34;type&#34;:&#34;Point&#34;,&#34;coordinates&#34;:[105.709167,20.255000]}" id="NCID0ERRCI" xlink:type="simple">20°15.30'N, 105°42.55'E</named-content></named-content>, ca. 250 m), 9.X.2007, same collector; 3♀ (<named-content xmlns:xlink="http://www.w3.org/1999/xlink" content-type="dwc:institutional_code" xlink:title="Institute of Zoology, Chinese Academy of Sciences" xlink:href="http://grbio.org/institution/institute-zoology-chinese-academy-sciences" xlink:type="simple">IZCAS</named-content>-Ar44312–44314), Cuc Phuong National Park, 1–30.I.2008, same collector.</p></tp:treatment-sec><tp:treatment-sec sec-type="diagnosis" id="SECID0E2RCI"><title>Diagnosis.</title><p><italic><tp:taxon-name><tp:taxon-name-part taxon-name-part-type="genus" reg="Zabka">Zabka</tp:taxon-name-part><tp:taxon-name-part taxon-name-part-type="species" reg="cooki">cooki</tp:taxon-name-part></tp:taxon-name></italic> resembles <italic><tp:taxon-name><tp:taxon-name-part taxon-name-part-type="genus" reg="Zabka">Z.</tp:taxon-name-part><tp:taxon-name-part taxon-name-part-type="species" reg="xuyei">xuyei</tp:taxon-name-part></tp:taxon-name></italic>, comb. nov. in having similar copulatory organs, but it can be easily distinguished by the following: (1) the mediodorsal cymbial spines are absent (Fig. <xref ref-type="fig" rid="F24">24A, C</xref>), whereas the spines are present in <italic><tp:taxon-name><tp:taxon-name-part taxon-name-part-type="genus" reg="Zabka">Z.</tp:taxon-name-part><tp:taxon-name-part taxon-name-part-type="species" reg="xuyei">xuyei</tp:taxon-name-part></tp:taxon-name></italic> (<xref ref-type="bibr" rid="B4">Lin and Li 2020</xref>: fig. 5A, C); (2) the copulatory ducts are twisted proximally and lack accessory glands (Fig. <xref ref-type="fig" rid="F25">25B</xref>), whereas they are not twisted and have proximal accessory glands in <italic><tp:taxon-name><tp:taxon-name-part taxon-name-part-type="genus" reg="Zabka">Z.</tp:taxon-name-part><tp:taxon-name-part taxon-name-part-type="species" reg="xuyei">xuyei</tp:taxon-name-part></tp:taxon-name></italic> (<xref ref-type="bibr" rid="B4">Lin and Li 2020</xref>: fig. 6B); (3) the dorsum of abdomen has a pair of anterior, elongate-oval, pale yellow patches and a transverse, posterior, pale yellow band in both sexes (Fig. <xref ref-type="fig" rid="F25">25C, E</xref>), whereas there are several chevrons in <italic><tp:taxon-name><tp:taxon-name-part taxon-name-part-type="genus" reg="Zabka">Z.</tp:taxon-name-part><tp:taxon-name-part taxon-name-part-type="species" reg="xuyei">xuyei</tp:taxon-name-part></tp:taxon-name></italic> (<xref ref-type="bibr" rid="B4">Lin and Li 2020</xref>: fig. 6C, E).</p></tp:treatment-sec><tp:treatment-sec sec-type="description" id="SECID0EQUCI"><title>Description.</title><p><bold>Male</bold> (Figs <xref ref-type="fig" rid="F24">24</xref>, <xref ref-type="fig" rid="F25">25C, D, F, G</xref>). Total length 3.01. Carapace 1.82 long, 1.40 wide. Abdomen 1.24 long, 1.10 wide. Clypeus 0.08 high. Eye sizes and inter-distances: <abbrev xmlns:xlink="http://www.w3.org/1999/xlink" xlink:title="anterior median eye" id="ABBRID0EAVCI" xlink:type="simple">AME</abbrev> 0.44, <abbrev xmlns:xlink="http://www.w3.org/1999/xlink" xlink:title="anterior lateral eye" id="ABBRID0EEVCI" xlink:type="simple">ALE</abbrev> 0.29, <abbrev xmlns:xlink="http://www.w3.org/1999/xlink" xlink:title="posterior lateral eye" id="ABBRID0EIVCI" xlink:type="simple">PLE</abbrev> 0.25, <abbrev xmlns:xlink="http://www.w3.org/1999/xlink" xlink:title="anterior eye row width" id="ABBRID0EMVCI" xlink:type="simple">AERW</abbrev> 1.41, <abbrev xmlns:xlink="http://www.w3.org/1999/xlink" xlink:title="posterior eye row width" id="ABBRID0EQVCI" xlink:type="simple">PERW</abbrev> 1.23, <abbrev xmlns:xlink="http://www.w3.org/1999/xlink" xlink:title="eye field length" id="ABBRID0EUVCI" xlink:type="simple">EFL</abbrev> 0.85. Legs: I 3.99 (1.25, 0.63, 1.10, 0.63, 0.38), II 2.83 (0.90, 0.50, 0.68, 0.45, 0.30), III 3.61 (1.25, 0.53, 0.75, 0.78, 0.30), IV 3.51 (1.13, 0.50, 0.75, 0.80, 0.33). Carapace red to dark brown, covered with dense, brown setae, with square cephalic region bearing two pairs of scale setae, one pair between PLEs and PMEs and other pair near the posterior-inner margins of PMEs; fovea dark, longitudinal, linear. Chelicerae red-brown to dark brown, with two promarginal teeth and one retromarginal fissidental tooth with one cusp. Endites paler than chelicerae, broadened distally. Labium tapered, paler at distal end. Sternum almost oval, with sub-straight anterior margin. Legs pale yellow to yellow except femora I dark brown, with three and two pairs of ventral spines on patellae I and metatarsi I, respectively. Abdomen oval, dorsum pale yellow to dark brown, covered with white setae, with pair of anterolateral, elongate-oval, pale yellow patches and transverse, posterior pale yellow band; venter pale yellow to brown. Palp (Fig. <xref ref-type="fig" rid="F24">24A–C</xref>): tibia longer than wide in retrolateral view, with medio-posterior notch, and straight <abbrev xmlns:xlink="http://www.w3.org/1999/xlink" xlink:title="retrolateral tibial apophysis" id="ABBRID0E3VCI" xlink:type="simple">RTA</abbrev> almost equal to its length and blunt apically; cymbium longer than wide, and tapered at distal half; bulb elongated, with sperm duct strongly curved at anterior half, with oval anterior lobe, and well-developed, posteriorly extended posterior lobe; embolus originates from the antero-prolateral portion of bulb, forming disc at base, remainder curved into nearly a complete circle, with blunt tip.</p><fig id="F24" position="float" orientation="portrait"><object-id xmlns:xlink="http://www.w3.org/1999/xlink" content-type="doi" xlink:type="simple">10.3897/zookeys.1148.98271.figure24</object-id><object-id xmlns:xlink="http://www.w3.org/1999/xlink" content-type="arpha" xlink:type="simple">7650C946-A45E-52BD-AAC6-1D120A3BC70D</object-id><label>Figure 24.</label><caption><p>Male palp of <italic><tp:taxon-name><tp:taxon-name-part taxon-name-part-type="genus" reg="Zabka">Zabka</tp:taxon-name-part><tp:taxon-name-part taxon-name-part-type="species" reg="cooki">cooki</tp:taxon-name-part></tp:taxon-name></italic>, comb. nov. <bold>A</bold> prolateral <bold>B</bold> ventral <bold>C</bold> retrolateral. Scale bars: 0.1 mm. Abbreviations: E – embolus; <abbrev xmlns:xlink="http://www.w3.org/1999/xlink" xlink:title="posterior lobe" id="ABBRID0EZWCI" xlink:type="simple">PL</abbrev> – posterior lobe; <abbrev xmlns:xlink="http://www.w3.org/1999/xlink" xlink:title="retrolateral tibial apophysis" id="ABBRID0E4WCI" xlink:type="simple">RTA</abbrev> – retrolateral tibial apophysis; <abbrev xmlns:xlink="http://www.w3.org/1999/xlink" xlink:title="sperm duct" id="ABBRID0EBXCI" xlink:type="simple">SD</abbrev> – sperm duct.</p></caption><graphic xmlns:xlink="http://www.w3.org/1999/xlink" xlink:href="zookeys-1148-119_article-98271__-g024.jpg" position="float" orientation="portrait" xlink:type="simple" id="oo_811054.jpg"><uri content-type="original_file" xlink:type="simple">https://binary.pensoft.net/fig/811054</uri></graphic></fig><fig id="F25" position="float" orientation="portrait"><object-id xmlns:xlink="http://www.w3.org/1999/xlink" content-type="doi" xlink:type="simple">10.3897/zookeys.1148.98271.figure25</object-id><object-id xmlns:xlink="http://www.w3.org/1999/xlink" content-type="arpha" xlink:type="simple">6381222C-C0ED-53B8-A2A2-441746D8B288</object-id><label>Figure 25.</label><caption><p><italic><tp:taxon-name><tp:taxon-name-part taxon-name-part-type="genus" reg="Zabka">Zabka</tp:taxon-name-part><tp:taxon-name-part taxon-name-part-type="species" reg="cooki">cooki</tp:taxon-name-part></tp:taxon-name></italic>, comb. nov. <bold>A</bold> epigyne, ventral <bold>B</bold> vulva, dorsal <bold>C</bold> male habitus, dorsal <bold>D</bold> ditto, ventral <bold>E</bold> female habitus, dorsal <bold>F</bold> male carapace, frontal <bold>G</bold> male chelicera, posterior. Scale bars: 0.1 mm (<bold>A, B, G</bold>); 0.5 mm (<bold>C–F</bold>). Abbreviations: <abbrev xmlns:xlink="http://www.w3.org/1999/xlink" xlink:title="atrial ridge" id="ABBRID0EPYCI" xlink:type="simple">AR</abbrev>– atrial ridge; <abbrev xmlns:xlink="http://www.w3.org/1999/xlink" xlink:title="copulatory duct" id="ABBRID0ETYCI" xlink:type="simple">CD</abbrev> – copulatory duct; <abbrev xmlns:xlink="http://www.w3.org/1999/xlink" xlink:title="copulatory opening" id="ABBRID0EXYCI" xlink:type="simple">CO</abbrev> – copulatory opening; <abbrev xmlns:xlink="http://www.w3.org/1999/xlink" xlink:title="fertilization duct" id="ABBRID0E2YCI" xlink:type="simple">FD</abbrev> – fertilization duct; S – spermatheca.</p></caption><graphic xmlns:xlink="http://www.w3.org/1999/xlink" xlink:href="zookeys-1148-119_article-98271__-g025.jpg" position="float" orientation="portrait" xlink:type="simple" id="oo_811055.jpg"><uri content-type="original_file" xlink:type="simple">https://binary.pensoft.net/fig/811055</uri></graphic></fig><p><bold>Female</bold> (Fig. <xref ref-type="fig" rid="F25">25A, B, E</xref>). Total length 2.99. Carapace 1.59 long, 1.32 wide. Abdomen 1.37 long, 1.10 wide. Clypeus 0.08 high. Eye sizes and inter-distances: <abbrev xmlns:xlink="http://www.w3.org/1999/xlink" xlink:title="anterior median eye" id="ABBRID0EMZCI" xlink:type="simple">AME</abbrev> 0.44, <abbrev xmlns:xlink="http://www.w3.org/1999/xlink" xlink:title="anterior lateral eye" id="ABBRID0EQZCI" xlink:type="simple">ALE</abbrev> 0.29, <abbrev xmlns:xlink="http://www.w3.org/1999/xlink" xlink:title="posterior lateral eye" id="ABBRID0EUZCI" xlink:type="simple">PLE</abbrev> 0.24, <abbrev xmlns:xlink="http://www.w3.org/1999/xlink" xlink:title="anterior eye row width" id="ABBRID0EYZCI" xlink:type="simple">AERW</abbrev> 1.37, <abbrev xmlns:xlink="http://www.w3.org/1999/xlink" xlink:title="posterior eye row width" id="ABBRID0E3ZCI" xlink:type="simple">PERW</abbrev> 1.21, <abbrev xmlns:xlink="http://www.w3.org/1999/xlink" xlink:title="eye field length" id="ABBRID0EA1CI" xlink:type="simple">EFL</abbrev> 0.89. Legs: I 3.24 (1.01, 0.55, 0.80, 0.55, 0.33), II 2.61 (0.80, 0.50, 0.58, 0.45, 0.28), III 3.33 (1.20, 0.50, 0.70, 0.65, 0.28), IV 3.26 (1.10, 0.43, 0.70, 0.73, 0.30). Habitus (Fig. <xref ref-type="fig" rid="F25">25E</xref>) similar to that of male except darker and with denser white setae on carapace. Epigyne (Fig. <xref ref-type="fig" rid="F25">25A, B</xref>) wider than long, with pair of round atria separated from each other by &lt; 1/6 of their width; copulatory openings slit-shaped, located at middle of inner portions of atria, separated from each other by ~ 1/4 of the atrial width; copulatory ducts long, extending transversely in opposite directions before ascending to the same level of anterior margins of spermathecae, finally connecting to anterior portion of spermathecae; spermathecae almost spherical, anteriorly located, touching each other; fertilization ducts originate from the middle of anterior margins of spermathecae, extending transversely.</p></tp:treatment-sec><tp:treatment-sec sec-type="distribution" id="SECID0EM1CI"><title>Distribution.</title><p>Vietnam (Nghe An, Ninh Binh).</p></tp:treatment-sec><ref-list><ref id="B20"><mixed-citation xmlns:xlink="http://www.w3.org/1999/xlink" xlink:type="simple"><person-group><name name-style="western"><surname>Prószyński</surname><given-names>J</given-names></name><name name-style="western"><surname>Lissner</surname><given-names>J</given-names></name><name name-style="western"><surname>Schäfer</surname><given-names>M</given-names></name></person-group> (<year>2018</year>) <article-title>Taxonomic survey of the genera <italic><tp:taxon-name><tp:taxon-name-part taxon-name-part-type="genus">Euophrys</tp:taxon-name-part></tp:taxon-name></italic>, <italic><tp:taxon-name><tp:taxon-name-part taxon-name-part-type="genus">Pseudeuophrys</tp:taxon-name-part></tp:taxon-name></italic> and <italic><tp:taxon-name><tp:taxon-name-part taxon-name-part-type="genus">Talavera</tp:taxon-name-part></tp:taxon-name></italic>, with description of <italic><tp:taxon-name><tp:taxon-name-part taxon-name-part-type="genus">Euochin</tp:taxon-name-part></tp:taxon-name></italic> gen. n. (<tp:taxon-name><tp:taxon-name-part taxon-name-part-type="order">Araneae</tp:taxon-name-part></tp:taxon-name>: <tp:taxon-name><tp:taxon-name-part taxon-name-part-type="family">Salticidae</tp:taxon-name-part></tp:taxon-name>) and with proposals of a new research protocol.</article-title><source>Ecologica Montenegrina</source><volume>18</volume>: <fpage>26</fpage>–<lpage>74</lpage>. <ext-link xlink:href="10.37828/em.2018.18.4" ext-link-type="doi" xlink:type="simple">https://doi.org/10.37828/em.2018.18.4</ext-link></mixed-citation></ref><ref id="B4"><mixed-citation xmlns:xlink="http://www.w3.org/1999/xlink" xlink:type="simple"><person-group><name name-style="western"><surname>Lin</surname><given-names>Y</given-names></name><name name-style="western"><surname>Li</surname><given-names>S</given-names></name></person-group> (<year>2020</year>) <article-title>Two new genera and eight new species of jumping spiders (<tp:taxon-name><tp:taxon-name-part taxon-name-part-type="order">Araneae</tp:taxon-name-part></tp:taxon-name>, <tp:taxon-name><tp:taxon-name-part taxon-name-part-type="family">Salticidae</tp:taxon-name-part></tp:taxon-name>) from Xishuangbanna, Yunnan, China.</article-title><source>ZooKeys</source><volume>952</volume>: <fpage>95</fpage>–<lpage>128</lpage>. <ext-link xlink:href="10.3897/zookeys.952.51849" ext-link-type="doi" xlink:type="simple">https://doi.org/10.3897/zookeys.952.51849</ext-link></mixed-citation></ref></ref-list></tp:taxon-treatment>
